# Supplementary material for: Culture systems influence the physiological performance of the soft coral Sarcophyton glaucum
Source: Sci Rep. 2020 Nov 19;10:20200. doi: 10.1038/s41598-020-77071-5 (PMC7678846; doi:10.1038/s41598-020-77071-5)
Supplement: Supplementary file 2 — Supplementary Information 2. [file 41598_2020_77071_MOESM2_ESM.xlsx]

## Sheet: Sheet1
						BW=bouyant weight (g)			Mean pedestal mass=5.167														SGR=specific growth rate			ODD=oral disc diameter
treatment	culture system	light (umol/m2/s)	flow (m/s)	tank	pedestal	BW-day 0	BW-day 21	BW-day 42	BW-day 63	BW-day 84	growth/day-RAS-B	growth RAS-B	BW-day 110	BW-day 125	BW-day 140	BW-day 155	BW-day 170	BW-final day	growth (BW)/day RAS+B and FTS	growth (BW) RAS+B	growth (BW)/day-all	root growth (BW)/day	SGR (Ras-B)	SGR (Ras+B and FTS)	SGR-all April 2020	oral disc diameter-day 0	oral disc diameter-day 84	ODD change (%)	ODD (% change/day)	oral disc diameter-day 110	ODD-day 170	ODD % change	ODD change/day	ODD-final day	ODD change/day (%)-all	color-day 0	color-day 84	color change-RAS-B	color-day 110	color-day 170	color change-RAS+B and FTS	color-final	color change-all	Fv/Fm-day 0	Fv/Fm-day 21	Fv/Fm-day 42	Fv/Fm-day 63	Fv/Fm-day 84	delta Fv/Fm RAS-B
LLLF	RAS-B	100	5 m/s	1	1	5.2693	5.3006	5.3302	5.3462	5.351	0.000972619	0.0817						5.351			0.000972619	0.0311868	0.698841		0.698841	12	13.5	12.5	0.14881					13.5	0.14881	5	5	0				5	0	0.803	0.905	0.878	0.924	0.865	0.062
LLLF	RAS-B	100	5 m/s	1	2	5.6836	5.7274	5.7611	5.7765	5.7859	0.00121786	0.1023						5.7859			0.00121786	0.0348978	0.215089		0.215089	13	15	15.3846	0.18315					15	0.18315	5	5	0				5	0	0.702	0.853	0.804	0.895	0.847	0.145
LLLF	RAS-B	100	5 m/s	1	3	5.6913	5.7198	5.7445	5.7555	5.7647	0.000873809	0.0734						5.7647			0.000873809	0.0295603	0.155982		0.155982	13	12	-7.69231	-0.0915751					12	-0.0915751	4	5	1				5	1	0.849	0.834	0.911	0.843	0.836	-0.013
LLLF	RAS-B	100	5 m/s	1	4	5.5772	5.6045	5.6228	5.6432	5.6428	0.000780952	0.0656						5.6428			0.000780952	0.0279455	0.17661		0.17661	13	12.5	-3.84615	-0.0457875					12.5	-0.0457875	5	4	-1				4	-1	0.738	0.905	0.815	0.913	0.839	0.101
LLLF	RAS-B	100	5 m/s	1	5	5.0836	5.1139	5.1389	5.1508	5.1567	0.000870238	0.0731						5.1567			0.000870238	0.0294998	.		.	11.5	14	21.7391	0.258799					14	0.258799	5	5	0				5	0	0.758	0.896	0.936	0.847	0.906	0.148
LLLF	RAS-B	100	5 m/s	1	6	5.2471	5.274	5.2929	5.3118	5.3121	0.00077381	0.065						5.3121			0.00077381	0.0278174	0.707318		0.707318	12.5	14.5	16	0.190476					14.5	0.190476	5	4	-1				4	-1	0.721	0.843	0.769	0.779	0.838	0.117
HLLF	RAS-B	200	5 m/s	1	1	5.1767	5.2161	5.2456	5.2625	5.266	0.0010631	0.0893						5.266			0.0010631	0.0326051	2.76547		2.76547	12.5	12	-4	-0.047619					12	-0.047619	5	4	-1				4	-1	0.762	0.762	0.869	0.727	0.881	0.119
HLLF	RAS-B	200	5 m/s	1	2	5.6357	5.6998	5.7428	5.7676	5.7853	0.00178095	0.1496						5.7853			0.00178095	0.0422013	0.329775		0.329775	13.5	14	3.7037	0.0440917					14	0.0440917	5	4	-1				4	-1	0.695	0.826	0.89	0.817	0.853	0.158
HLLF	RAS-B	200	5 m/s	1	3	5.7355	5.7571	5.781	5.7956	5.7988	0.000753571	0.0633						5.7988			0.000753571	0.0274513	0.12568		0.12568	11	9.5	-13.6364	-0.162338					9.5	-0.162338	4	4	0				4	0	0.701	0.789	0.836	0.892	0.828	0.127
HLLF	RAS-B	200	5 m/s	1	4	5.7562	5.7892	5.8224	5.8371	5.8374	0.000966667	0.0812						5.8374			0.000966667	0.0310913	0.153701		0.153701	12.5	11.5	-8	-0.0952381					11.5	-0.0952381	5	4	-1				4	-1	0.815	0.798	0.868	0.822	0.828	0.013
HLLF	RAS-B	200	5 m/s	1	5	5.4358	5.4873	5.5151	5.5307	5.5255	0.00106786	0.0897						5.5255			0.00106786	0.0326781	0.342811		0.342811	11.5	10	-13.0435	-0.15528					10	-0.15528	5	4	-1				4	-1	0.696	0.652	0.789	0.812	0.739	0.043
HLLF	RAS-B	200	5 m/s	1	6	5.5642	5.5957	5.6272	5.6441	5.6582	0.00111905	0.094						5.6582			0.00111905	0.0334522	0.252871		0.252871	11	11.5	4.54545	0.0541126					11.5	0.0541126	5	3	-2				3	-2	0.69	0.827	0.845	0.799	0.824	0.134
LLHF	RAS-B	100	15 m/2	1	1	5.0739	5.11	5.1384	5.1548	5.1601	0.00102619	0.0862						5.1601			0.00102619	0.0320342	.		.	10	15.5	55	0.654762					15.5	0.654762	5	4	-1				4	-1	0.672	0.804	0.908	0.881	0.881	0.209
LLHF	RAS-B	100	15 m/2	1	2	5.5103	5.5389	5.5611	5.5802	5.5836	0.000872619	0.0733						5.5836			0.000872619	0.0295401	0.230383		0.230383	12.5	11	-12	-0.142857					11	-0.142857	5	4	-1				4	-1	0.781	0.648	0.81	0.835	0.781	0
LLHF	RAS-B	100	15 m/2	1	3	5.3014	5.325	5.3429	5.3518	5.3532	0.000616667	0.0518						5.3532			0.000616667	0.0248328	0.388096		0.388096	11.5	13	13.0435	0.15528					13	0.15528	5	4	-1				4	-1	0.796	0.897	0.788	0.844	0.858	0.062
LLHF	RAS-B	100	15 m/2	1	4	5.5642	5.5912	5.6064	5.6201	5.6227	0.000696429	0.0585						5.6227			0.000696429	0.0263899	0.163565		0.163565	11.5	12.5	8.69565	0.10352					12.5	0.10352	4	5	1				5	1	0.682	0.8	0.802	0.86	0.814	0.132
LLHF	RAS-B	100	15 m/2	1	5	5.3049	5.3207	5.334	5.338	5.3404	0.000422619	0.0355						5.3404			0.000422619	0.0205577	0.272705		0.272705	9.5	11	15.7895	0.18797					11	0.18797	5	3	-2				3	-2	0.803	0.838	0.769	0.945	0.833	0.03
LLHF	RAS-B	100	15 m/2	1	6	5.7039	5.7286	5.7367	5.7484	5.7468	0.000510714	0.0429						5.7468			0.000510714	0.022599	0.0915135		0.0915135	9.5	10.5	10.5263	0.125313					10.5	0.125313	5	4	-1				4	-1	0.734	0.832	0.846	0.738	0.721	-0.013
HLHF	RAS-B	200	15 m/2	1	1	5.7237	5.7655	5.8007	5.8247	5.836	0.0013369	0.1123						5.836			0.0013369	0.0365637	0.218759		0.218759	13.5	16	18.5185	0.220459					16	0.220459	4	4	0				4	0	0.767	0.813	0.926	0.77	0.867	0.1
HLHF	RAS-B	200	15 m/2	1	2	5.5975	5.6371	5.6628	5.6773	5.6928	0.00113452	0.0953						5.6928			0.00113452	0.0336827	0.238064		0.238064	14	13	-7.14286	-0.085034					13	-0.085034	5	4	-1				4	-1	0.72	0.764	0.819	0.741	0.846	0.126
HLHF	RAS-B	200	15 m/2	1	3	5.6893	5.7164	5.7328	5.7496	5.7574	0.000810714	0.0681						5.7574			0.000810714	0.028473	0.145903		0.145903	12.5	12.5	0	0					12.5	0	5	4	-1				4	-1	0.823	0.892	0.916	0.874	0.887	0.064
HLHF	RAS-B	200	15 m/2	1	4	5.6768	5.7051	5.7352	5.7468	5.7432	0.000790476	0.0664						5.7432			0.000790476	0.0281154	0.145758		0.145758	12.5	13	4	0.047619					13	0.047619	5	4	-1				4	-1	0.727	0.774	0.854	0.848	0.814	0.087
HLHF	RAS-B	200	15 m/2	1	5	5.1493	5.1739	5.1916	5.2018	5.2037	0.000647619	0.0544						5.2037			0.000647619	0.0254484	.		.	12.5	9.5	-24	-0.285714					9.5	-0.285714	5	4	-1				4	-1	0.631	0.682	0.74	0.611	0.741	0.11
HLHF	RAS-B	200	15 m/2	1	6	5.7677	5.8072	5.8286	5.8444	5.8431	0.000897619	0.0754						5.8431			0.000897619	0.0299603	0.140768		0.140768	14	14	0	0					14	0	5	3	-2				3	-2	0.761	0.785	0.818	0.71	0.788	0.027
LLLF	RAS-B	100	5 m/s	2	7	5.756	5.8017	5.831	5.8523	5.8582	0.00121667	0.1022						5.8582			0.00121667	0.0348807	0.19048		0.19048	14	11.5	-17.8571	-0.212585					11.5	-0.212585	5	4	-1				4	-1	0.879	0.797	0.935	0.856	0.811	-0.068
LLLF	RAS-B	100	5 m/s	2	8	5.6617	5.6878	5.7103	5.7216	5.7276	0.000784524	0.0659						5.7276			0.000784524	0.0280094	0.148876		0.148876	9.5	10	5.26316	0.0626566					10	0.0626566	5	5	0				5	0	0.852	0.727	0.763	0.806	0.791	-0.061
LLLF	RAS-B	100	5 m/s	2	9	5.0711	5.0859	5.107	5.1185	5.1203	0.000585714	0.0492						5.1203			0.000585714	0.0242015	.		.	10	11	10	0.119048					11	0.119048	5	4	-1				4	-1	0.779	0.834	0.884	0.776	0.83	0.051
LLLF	RAS-B	100	5 m/s	2	10	5.4866	5.5181	5.5473	5.5681	5.5592	0.000864286	0.0726						5.5592			0.000864286	0.0293987	0.243692		0.243692	12.5	9	-28	-0.333333					9	-0.333333	5	6	1				6	1	0.785	0.81	0.913	0.876	0.799	0.014
LLLF	RAS-B	100	5 m/s	2	11	5.706	5.7483	5.7878	5.807	5.8126	0.00126905	0.1066						5.8126			0.00126905	0.0356237	0.214839		0.214839	17.5	19	8.57143	0.102041					19	0.102041	4	3	-1				3	-1	0.818	0.759	0.706	0.767	0.864	0.046
LLLF	RAS-B	100	5 m/s	2	12	5.5216	5.5585	5.5842	5.5982	5.6003	0.000936905	0.0787						5.6003			0.000936905	0.0306089	0.238619		0.238619	12	15.5	29.1667	0.347222					15.5	0.347222	5	4	-1				4	-1	0.791	0.747	0.809	0.763	0.884	0.093
HLLF	RAS-B	200	5 m/s	2	7	5.738	5.7841	5.8225	5.8517	5.8687	0.00155595	0.1307						5.8687			0.00155595	0.0394456	0.245377		0.245377	14	11.5	-17.8571	-0.212585					11.5	-0.212585	5	3	-2				3	-2	0.766	0.84	0.913	0.856	0.804	0.038
HLLF	RAS-B	200	5 m/s	2	8	5.5353	5.5811	5.6153	5.6309	5.6408	0.00125595	0.1055						5.6408			0.00125595	0.0354394	0.299866		0.299866	12.5	12	-4	-0.047619					12	-0.047619	4	3	-1				3	-1	0.746	0.802	0.876	0.794	0.774	0.028
HLLF	RAS-B	200	5 m/s	2	9	5.435	5.4604	5.5022	5.5216	5.5258	0.00108095	0.0908						5.5258			0.00108095	0.0328778	0.347355		0.347355	14	13.5	-3.57143	-0.042517					13.5	-0.042517	5	4	-1				4	-1	0.694	0.782	0.774	0.763	0.861	0.167
HLLF	RAS-B	200	5 m/s	2	10	5.6075	5.6381	5.6574	5.6811	5.6778	0.000836905	0.0703						5.6778			0.000836905	0.0289293	0.176271		0.176271	12	13.5	12.5	0.14881					13.5	0.14881	5	3	-2				3	-2	0.735	0.736	0.817	0.767	0.837	0.102
HLLF	RAS-B	200	5 m/s	2	11	5.6016	5.6413	5.6768	5.6926	5.702	0.00119524	0.1004						5.702			0.00119524	0.0345722	0.247429		0.247429	14	13	-7.14286	-0.085034					13	-0.085034	5	3	-2				3	-2	0.665	0.663	0.71	0.732	0.735	0.07
HLLF	RAS-B	200	5 m/s	2	12	5.6309	5.6661	5.6967	5.7102	5.7074	0.000910714	0.0765						5.7074			0.000910714	0.030178	0.181715		0.181715	14	12	-14.2857	-0.170068					12	-0.170068	5	3	-2				3	-2	0.813	0.697	0.842	0.839	0.815	0.002
LLHF	RAS-B	100	15 m/2	2	7	5.1752	5.193	5.2165	5.2386	5.244	0.000819048	0.0688						5.244			0.000819048	0.028619	2.66628		2.66628	10	12	20	0.238095					12	0.238095	5	5	0				5	0	0.72	0.817	0.78	0.781	0.831	0.111
LLHF	RAS-B	100	15 m/2	2	8	5.6329	5.674	5.6976	5.7137	5.7216	0.00105595	0.0887						5.7216			0.00105595	0.0324954	0.207472		0.207472	12.5	11.5	-8	-0.0952381					11.5	-0.0952381	5	4	-1				4	-1	0.673	0.741	0.853	0.812	0.814	0.141
LLHF	RAS-B	100	15 m/2	2	9	5.6266	5.6548	5.6709	5.6895	5.6902	0.000757143	0.0636						5.6902			0.000757143	0.0275162	0.154294		0.154294	11.5	11.5	0	0					11.5	0	5	5	0				5	0	0.81	0.77	0.849	0.843	0.811	0.001
LLHF	RAS-B	100	15 m/2	2	10	5.2667	5.2812	5.2975	5.3067	5.3062	0.000470238	0.0395						5.3062			0.000470238	0.021685	0.397317		0.397317	8.5	8.5	0	0					8.5	0	5	5	0				5	0	0.747	0.879	0.915	0.87	0.779	0.032
LLHF	RAS-B	100	15 m/2	2	11	5.5486	5.5704	5.5845	5.593	5.588	0.000469048	0.0394						5.588			0.000469048	0.0216575	0.116976		0.116976	11.5	12	4.34783	0.0517598					12	0.0517598	4	5	1				5	1	0.834	0.797	0.784	0.857	0.807	-0.027
LLHF	RAS-B	100	15 m/2	2	12	5.703	5.723	5.7376	5.7473	5.7465	0.000517857	0.0435						5.7465			0.000517857	0.0227565	0.0928946		0.0928946	10	11	10	0.119048					11	0.119048	4	4	0				4	0	0.766	0.74	0.83	0.774	0.783	0.017
HLHF	RAS-B	200	15 m/2	2	7	5.7918	5.8423	5.8857	5.9191	5.94	0.00176429	0.1482						5.94			0.00176429	0.0420034	0.25339		0.25339	15	14	-6.66667	-0.0793651					14	-0.0793651	5	4	-1				4	-1	0.795	0.67	0.728	0.74	0.829	0.034
HLHF	RAS-B	200	15 m/2	2	8	5.7391	5.7765	5.8081	5.8358	5.8373	0.00116905	0.0982						5.8373			0.00116905	0.0341913	0.188585		0.188585	13.5	14.5	7.40741	0.0881834					14.5	0.0881834	5	3	-2				3	-2	0.882	0.731	0.878	0.82	0.675	-0.207
HLHF	RAS-B	200	15 m/2	2	9	5.1726	5.183	5.1984	5.2018	5.2147	0.000501191	0.0421						5.2147			0.000501191	0.0223873	2.5502		2.5502	8	9	12.5	0.14881					9	0.14881	4	4	0				4	0	0.742	0.763	0.756	0.731	0.776	0.034
HLHF	RAS-B	200	15 m/2	2	10	5.6136	5.6294	5.6437	5.6585	5.667	0.000635714	0.0534						5.667			0.000635714	0.0252134	0.134458		0.134458	11.5	9	-21.7391	-0.258799					9	-0.258799	5	4	-1				4	-1	0.671	0.685	0.779	0.736	0.824	0.153
HLHF	RAS-B	200	15 m/2	2	11	5.7805	5.8211	5.8435	5.8487	5.8623	0.00097381	0.0818						5.8623			0.00097381	0.0312059	0.149004		0.149004	14	14	0	0					14	0	5	3	-2				3	-2	0.715	0.842	0.897	0.845	0.762	0.047
HLHF	RAS-B	200	15 m/2	2	12	5.301	5.321	5.3409	5.3504	5.3505	0.000589286	0.0495						5.3505			0.000589286	0.0242752	0.374256		0.374256	10.5	10	-4.7619	-0.0566893					10	-0.0566893	5	3	-2				3	-2	0.804	0.859	0.913	0.836	0.644	-0.16
LLLF	RAS-B	100	5 m/s	3	13	5.5138	5.5754	5.6164	5.6432	5.6527	0.00165357	0.1389						5.6527			0.00165357	0.0406641	0.401003		0.401003	15.5	19.5	25.8065	0.30722					19.5	0.30722	4	5	1				5	1	0.853	0.738	0.834	0.881	0.903	0.05
LLLF	RAS-B	100	5 m/s	3	14	5.555	5.5911	5.6243	5.6512	5.6602	0.00125238	0.1052						5.6602			0.00125238	0.035389	0.285606		0.285606	11	13.5	22.7273	0.270563					13.5	0.270563	5	4	-1				4	-1	0.815	0.829	0.886	0.901	0.816	0.001
LLLF	RAS-B	100	5 m/s	3	15	5.726	5.756	5.7732	5.7897	5.7958	0.000830952	0.0698						5.7958			0.000830952	0.0288262	0.140076		0.140076	12	11.5	-4.16667	-0.0496032					11.5	-0.0496032	5	5	0				5	0	0.703	0.768	0.81	0.851	0.844	0.141
LLLF	RAS-B	100	5 m/s	3	16	5.6871	5.7107	5.745	5.7612	5.7645	0.000921429	0.0774						5.7645			0.000921429	0.030355	0.165159		0.165159	10	9.5	-5	-0.0595238					9.5	-0.0595238	5	5	0				5	0	0.773	0.901	0.863	0.836	0.834	0.061
LLLF	RAS-B	100	5 m/s	3	17	5.2844	5.3126	5.3311	5.343	5.3444	0.000714286	0.06						5.3444			0.000714286	0.0267261	0.491453		0.491453	13.5	12.5	-7.40741	-0.0881834					12.5	-0.0881834	5	4	-1				4	-1	0.888	0.794	0.887	0.771	0.793	-0.095
LLLF	RAS-B	100	5 m/s	3	18	5.6946	5.7222	5.7528	5.7649	5.7654	0.000842857	0.0708						5.7654			0.000842857	0.029032	0.149906		0.149906	10	13	30	0.357143					13	0.357143	5	4	-1				4	-1	0.826	0.765	0.813	0.718	0.85	0.024
HLLF	RAS-B	200	5 m/s	3	13	5.5495	5.6066	5.6528	5.6765	5.6846	0.00160833	0.1351						5.6846			0.00160833	0.040104	0.360088		0.360088	13	12.5	-3.84615	-0.0457875					12.5	-0.0457875	4	4	0				4	0	0.851	0.748	0.782	0.68	0.759	-0.092
HLLF	RAS-B	200	5 m/s	3	14	5.5402	5.59	5.6326	5.6605	5.6641	0.001475	0.1239						5.6641			0.001475	0.0384057	0.341282		0.341282	12	12	0	0					12	0	5	4	-1				4	-1	0.837	0.853	0.887	0.746	0.87	0.033
HLLF	RAS-B	200	5 m/s	3	15	5.6407	5.6628	5.6974	5.7092	5.7271	0.00102857	0.0864						5.7271			0.00102857	0.0320713	0.199454		0.199454	10	10.5	5	0.0595238					10.5	0.0595238	5	4	-1				4	-1	0.71	0.733	0.802	0.681	0.793	0.083
HLLF	RAS-B	200	5 m/s	3	16	5.6318	5.6576	5.69	5.703	5.7001	0.000813095	0.0683						5.7001			0.000813095	0.0285148	0.163216		0.163216	11.5	12	4.34783	0.0517598					12	0.0517598	5	4	-1				4	-1	0.73	0.744	0.781	0.739	0.788	0.058
HLLF	RAS-B	200	5 m/s	3	17	5.4946	5.5374	5.5628	5.5794	5.5864	0.00109286	0.0918						5.5864			0.00109286	0.0330584	0.294085		0.294085	12	12.5	4.16667	0.0496032					12.5	0.0496032	5	3	-2				3	-2	0.732	0.9	0.739	0.847	0.835	0.103
HLLF	RAS-B	200	5 m/s	3	18	5.7441	5.7768	5.7985	5.8224	5.8242	0.000953571	0.0801						5.8242			0.000953571	0.03088	0.15473		0.15473	10.5	13	23.8095	0.283447					13	0.283447	4	3	-1				3	-1	0.684	0.86	0.862	0.89	0.768	0.084
LLHF	RAS-B	100	15 m/2	3	13	5.7294	5.7677	5.7959	5.8108	5.824	0.00112619	0.0946						5.824			0.00112619	0.0335588	0.185084		0.185084	12	11.5	-4.16667	-0.0496032					11.5	-0.0496032	5	5	0				5	0	0.843	0.879	0.885	0.915	0.784	-0.059
LLHF	RAS-B	100	15 m/2	3	14	5.7079	5.7389	5.7581	5.7871	5.7998	0.00109405	0.0919						5.7998			0.00109405	0.0330764	0.18681		0.18681	12.5	13.5	8	0.0952381					13.5	0.0952381	4	5	1				5	1	0.842	0.704	0.889	0.835	0.9	0.058
LLHF	RAS-B	100	15 m/2	3	15	5.6066	5.6229	5.638	5.6751	5.6827	0.000905952	0.0761						5.6827			0.000905952	0.030099	0.190071		0.190071	9	9	0	0					9	0	5	5	0				5	0	0.76	0.767	0.819	0.811	0.779	0.019
LLHF	RAS-B	100	15 m/2	3	16	5.5769	5.6064	5.6222	5.6368	5.6305	0.000638095	0.0536						5.6305			0.000638095	0.0252605	0.146301		0.146301	11.5	11.5	0	0					11.5	0	5	5	0				5	0	0.815	0.76	0.776	0.772	0.818	0.003
LLHF	RAS-B	100	15 m/2	3	17	5.6613	5.6855	5.6893	5.6964	5.691	0.000353571	0.0297						5.691			0.000353571	0.0188035	0.0694632		0.0694632	11.5	11	-4.34783	-0.0517598					11	-0.0517598	4	3	-1				3	-1	0.807	0.862	0.841	0.886	0.839	0.032
LLHF	RAS-B	100	15 m/2	3	18	5.224	5.2458	5.2578	5.2598	5.2586	0.000411905	0.0346						5.2586			0.000411905	0.0202954	0.564738		0.564738	14.5	12.5	-13.7931	-0.164204					12.5	-0.164204	5	5	0				5	0	0.899	0.928	0.892	0.871	0.799	-0.1
HLHF	RAS-B	200	15 m/2	3	13	5.5011	5.5449	5.5674	5.5846	5.6055	0.00124286	0.1044						5.6055			0.00124286	0.0352542	0.323714		0.323714	17	16	-5.88235	-0.070028					16	-0.070028	5	4	-1				4	-1	0.843	0.825	0.79	0.723	0.814	-0.029
HLHF	RAS-B	200	15 m/2	3	14	5.339	5.3748	5.398	5.4125	5.4239	0.00101071	0.0849						5.4239			0.00101071	0.0317917	0.47761		0.47761	11	11	0	0					11	0	4	4	0				4	0	0.766	0.711	0.811	0.679	0.617	-0.149
HLHF	RAS-B	200	15 m/2	3	15	5.2006	5.2263	5.2413	5.2608	5.2667	0.000786905	0.0661						5.2667			0.000786905	0.0280518	1.29481		1.29481	11.5	10	-13.0435	-0.15528					10	-0.15528	5	4	-1				4	-1	0.712	0.739	0.692	0.784	0.804	0.092
HLHF	RAS-B	200	15 m/2	3	16	5.7152	5.7379	5.7407	5.7667	5.7731	0.000689286	0.0579						5.7731			0.000689286	0.0262543	0.11953		0.11953	13.5	10	-25.9259	-0.308642					10	-0.308642	4	4	0				4	0	0.792	0.71	0.823	0.772	0.823	0.031
HLHF	RAS-B	200	15 m/2	3	17	5.7417	5.7862	5.8039	5.8285	5.8409	0.00118095	0.0992						5.8409			0.00118095	0.034365	0.189564		0.189564	15	14.5	-3.33333	-0.0396825					14.5	-0.0396825	5	4	-1				4	-1	0.84	0.879	0.846	0.785	0.702	-0.138
HLHF	RAS-B	200	15 m/2	3	18	5.594	5.6254	5.6416	5.6553	5.6575	0.000755952	0.0635						5.6575			0.000755952	0.0274946	0.165049		0.165	14	10.5	-25	-0.297619					10.5	-0.297619	5	3	-2				3	-2	0.818	0.776	0.728	0.763	0.817	-0.001
LLLF	RAS+B	100	5 m/s	4	19								5.3472	5.3691	5.3778	5.3818	5.3901	5.3901	0.000715	0.0429	0.000715	0.0267395		0.355921	0.355921					16	15	-6.25	-0.104167	15	-0.104167				5	5	0	5	0
LLLF	RAS+B	100	5 m/s	4	20								5.7921	5.8218	5.8427	5.8487	5.863	5.863	0.00118167	0.0709	0.00118167	0.0343754		0.179063	0.179063					17	16.5	-2.94118	-0.0490196	16.5	-0.0490196				5	5	0	5	0
LLLF	RAS+B	100	5 m/s	4	21								5.7538	5.78	5.7892	5.7987	5.815	5.815	0.00102	0.0612	0.00102	0.0319374		0.165344	0.165344					12.5	15.5	24	0.4	15.5	0.4				5	5	0	5	0
LLLF	RAS+B	100	5 m/s	4	22								5.631	5.6519	5.6597	5.6656	5.6736	5.6736	0.00071	0.0426	0.00071	0.0266458		0.146395	0.146395					13	15	15.3846	0.25641	15	0.25641				4	5	1	5	1
LLLF	RAS+B	100	5 m/s	4	23								5.1467	5.1719	5.1704	5.1736	5.1752	5.1752	0.000475	0.0285	0.000475	0.0217945		.	.					14.5	10	-31.0345	-0.517241	10	-0.517241				5	4	-1	4	-1
LLLF	RAS+B	100	5 m/s	4	24								5.2983	5.3169	5.323	5.3206	5.3276	5.3276	0.000488333	0.0293	0.000488333	0.0220983		0.33572	0.33572					15.5	14	-9.67742	-0.16129	14	-0.16129				4	5	1	5	1
HLLF	RAS+B	200	5 m/s	4	19								5.2657	5.2908	5.3053	5.316	5.3265	5.3265	0.00101333	0.0608	0.00101333	0.0318329		0.799932	0.799932					12.5	16.5	32	0.533333	16.5	0.533333				4	5	1	5	1
HLLF	RAS+B	200	5 m/s	4	20								5.7812	5.8115	5.8329	5.8444	5.8659	5.8659	0.00141167	0.0847	0.00141167	0.0375722		0.215312	0.215312					15	17.5	16.6667	0.277778	17.5	0.277778				4	5	1	5	1
HLLF	RAS+B	200	5 m/s	4	21								5.7955	5.8177	5.8181	5.8267	5.8373	5.8373	0.000696667	0.0418	0.000696667	0.0263944		0.107316	0.107316					9.5	13	36.8421	0.614035	13	0.614035				4	4	0	4	0
HLLF	RAS+B	200	5 m/s	4	22								5.8266	5.8457	5.8495	5.8541	5.8644	5.8644	0.00063	0.0378	0.00063	0.0250998		0.0928759	0.0928759					12	15.5	29.1667	0.486111	15.5	0.486111				4	4	0	4	0
HLLF	RAS+B	200	5 m/s	4	23								5.5159	5.5272	5.5286	5.5234	5.523	5.523	0.000118333	0.0071	0.000118333	0.0108781		0.0335756	0.0335756					10.5	10.5	0	0	10.5	0				4	5	1	5	1
HLLF	RAS+B	200	5 m/s	4	24								5.6608	5.6852	5.6916	5.6962	5.699	5.699	0.000636667	0.0382	0.000636667	0.0252323		0.124188	0.124188					12	15	25	0.416667	15	0.416667				4	4	0	4	0
LLHF	RAS+B	100	15 m/2	4	19								5.1586	5.1885	5.1972	5.2087	5.2222	5.2222	0.00106	0.0636	0.00106	0.0325576		.	.					16.5	18	9.09091	0.151515	18	0.151515				5	5	0	5	0
LLHF	RAS+B	100	15 m/2	4	20								5.5716	5.5938	5.6045	5.61	5.6179	5.6179	0.000771667	0.0463	0.000771667	0.0277789		0.180578	0.180578					11.5	13	13.0435	0.217391	13	0.217391				4	5	1	5	1
LLHF	RAS+B	100	15 m/2	4	21								5.3504	5.3694	5.3792	5.3827	5.3895	5.3895	0.000651667	0.0391	0.000651667	0.0255278		0.322096	0.322096					13.5	16	18.5185	0.308642	16	0.308642				4	5	1	5	1
LLHF	RAS+B	100	15 m/2	4	22								5.6136	5.6348	5.6363	5.6446	5.6484	5.6484	0.00058	0.0348	0.00058	0.0240832		0.125059	0.125059					13	14	7.69231	0.128205	14	0.128205				5	5	0	5	0
LLHF	RAS+B	100	15 m/2	4	23								5.3351	5.3506	5.3499	5.3493	5.3509	5.3509	0.000263333	0.0158	0.000263333	0.0162275		0.149722	0.149722					12	9	-25	-0.416667	9	-0.416667				4	5	1	5	1
LLHF	RAS+B	100	15 m/2	4	24								5.7397	5.7554	5.7577	5.7563	5.7658	5.7658	0.000435	0.0261	0.000435	0.0208567		0.0742761	0.0742761					12	11	-8.33333	-0.138889	11	-0.138889				4	5	1	5	1
HLHF	RAS+B	200	15 m/2	4	19								5.8366	5.866	5.8804	5.8897	5.9092	5.9092	0.00121	0.0726	0.00121	0.0347851		0.171564	0.171564					18	18	0	0	18	0				4	5	1	5	1
HLHF	RAS+B	200	15 m/2	4	20								5.6906	5.7139	5.7285	5.7328	5.7473	5.7473	0.000945	0.0567	0.000945	0.0307409		0.171362	0.171362					13.5	16	18.5185	0.308642	16	0.308642				4	5	1	5	1
HLHF	RAS+B	200	15 m/2	4	21								5.743	5.7529	5.7662	5.7697	5.7833	5.7833	0.000671667	0.0403	0.000671667	0.0259165		0.11271	0.11271					12.5	16	28	0.466667	16	0.466667				4	4	0	4	0
HLHF	RAS+B	200	15 m/2	4	22								5.7557	5.778	5.7846	5.7964	5.8046	5.8046	0.000815	0.0489	0.000815	0.0285482		0.132991	0.132991					13.5	17.5	29.6296	0.493827	17.5	0.493827				4	5	1	5	1
HLHF	RAS+B	200	15 m/2	4	23								5.2919	5.3121	5.3084	5.3083	5.31	5.31	0.000301667	0.0181	0.000301667	0.0173686		0.225552	0.225552					10	13	30	0.5	13	0.5				4	5	1	5	1
HLHF	RAS+B	200	15 m/2	4	24								5.836	5.8499	5.8538	5.8502	5.858	5.858	0.000366667	0.022	0.000366667	0.0191485		0.0539263	0.0539263					15	14	-6.66667	-0.111111	14	-0.111111				4	4	0	4	0
LLLF	RAS+B	100	5 m/s	5	25								5.8553	5.8875	5.8919	5.903	5.9144	5.9144	0.000985	0.0591	0.000985	0.0313847		0.137293	0.137293					12.5	15.5	24	0.4	15.5	0.4				4	5	1	5	1
LLLF	RAS+B	100	5 m/s	5	26								5.7184	5.7494	5.7544	5.7576	5.7691	5.7691	0.000845	0.0507	0.000845	0.0290689		0.146605	0.146605					10.5	13.5	28.5714	0.47619	13.5	0.47619				5	4	-1	4	-1
LLLF	RAS+B	100	5 m/s	5	27								5.1115	5.1232	5.1303	5.1347	5.1425	5.1425	0.000516667	0.031	0.000516667	0.0227303		.	.					11.5	13.5	17.3913	0.289855	13.5	0.289855				4	5	1	5	1
LLLF	RAS+B	100	5 m/s	5	28								5.5258	5.5371	5.5497	5.5502	5.5607	5.5607	0.000581667	0.0349	0.000581667	0.0241178		0.154707	0.154707					9	12.5	38.8889	0.648148	12.5	0.648148				6	5	-1	5	-1
LLLF	RAS+B	100	5 m/s	5	29								5.8116	5.8403	5.8495	5.8535	5.8618	5.8618	0.000836667	0.0502	0.000836667	0.0289252		0.12499	0.12499					20	20	0	0	20	0				4	4	0	4	0
LLLF	RAS+B	100	5 m/s	5	30								5.6007	5.6218	5.6282	5.6311	5.6361	5.6361	0.00059	0.0354	0.00059	0.0242899		0.130772	0.130772					17	16	-5.88235	-0.0980392	16	-0.0980392				4	5	1	5	1
HLLF	RAS+B	200	5 m/s	5	25								5.8817	5.9162	5.8971	5.9147	5.9268	5.9268	0.000751667	0.0451	0.000751667	0.0274165		0.101987	0.101987					12.5	17.5	40	0.666667	17.5	0.666667				4	5	1	5	1
HLLF	RAS+B	200	5 m/s	5	26								5.633	5.6609	5.6525	5.6656	5.6758	5.6758	0.000713333	0.0428	0.000713333	0.0267083		0.146449	0.146449					13	15.5	19.2308	0.320513	15.5	0.320513				4	5	1	5	1
HLLF	RAS+B	200	5 m/s	5	27								5.5262	5.5475	5.5566	5.5619	5.568	5.568	0.000696667	0.0418	0.000696667	0.0263944		0.18347	0.18347					14	17.5	25	0.416667	17.5	0.416667				4	5	1	5	1
HLLF	RAS+B	200	5 m/s	5	28								5.6612	5.6904	5.6984	5.7007	5.7161	5.7161	0.000915	0.0549	0.000915	0.030249		0.175567	0.175567					14	15.5	10.7143	0.178571	15.5	0.178571				4	5	1	5	1
HLLF	RAS+B	200	5 m/s	5	29								5.6937	5.7179	5.7193	5.722	5.7374	5.7374	0.000728333	0.0437	0.000728333	0.0269877		0.132845	0.132845					13.5	16	18.5185	0.308642	16	0.308642				4	5	1	5	1
HLLF	RAS+B	200	5 m/s	5	30								5.7094	5.7283	5.7319	5.7278	5.7338	5.7338	0.000406667	0.0244	0.000406667	0.020166		0.073338	0.073338					13	11.5	-11.5385	-0.192308	11.5	-0.192308				4	4	0	4	0
LLHF	RAS+B	100	15 m/2	5	25								5.2348	5.2592	5.2646	5.2619	5.2642	5.2642	0.00049	0.0294	0.00049	0.0221359		0.600348	0.600348					13	13.5	3.84615	0.0641026	13.5	0.0641026				5	4	-1	4	-1
LLHF	RAS+B	100	15 m/2	5	26								5.7205	5.7512	5.7546	5.7642	5.7792	5.7792	0.000978333	0.0587	0.000978333	0.0312783		0.167995	0.167995					12.5	16.5	32	0.533333	16.5	0.533333				5	5	0	5	0
LLHF	RAS+B	100	15 m/2	5	27								5.6881	5.7166	5.7229	5.7277	5.7347	5.7347	0.000776667	0.0466	0.000776667	0.0278687		0.142752	0.142752					11.5	13.5	17.3913	0.289855	13.5	0.289855				5	5	0	5	0
LLHF	RAS+B	100	15 m/2	5	28								5.295	5.3096	5.3133	5.3118	5.3132	5.3132	0.000303333	0.0182	0.000303333	0.0174165		0.221575	0.221575					8.5	12	41.1765	0.686275	12	0.686275				5	5	0	5	0
LLHF	RAS+B	100	15 m/2	5	29								5.5731	5.5981	5.6059	5.6059	5.6149	5.6149	0.000696667	0.0418	0.000696667	0.0263944		0.163284	0.163284					13	11	-15.3846	-0.25641	11	-0.25641				5	5	0	5	0
LLHF	RAS+B	100	15 m/2	5	30								5.7377	5.7539	5.7534	5.745	5.7535	5.7535	0.000263333	0.0158	0.000263333	0.0162275		0.045515	0.045515					11.5	10	-13.0435	-0.217391	10	-0.217391				4	5	1	5	1
HLHF	RAS+B	200	15 m/2	5	25								5.9432	5.9682	5.9652	5.9798	5.9947	5.9947	0.000858333	0.0515	0.000858333	0.0292973		0.107068	0.107068					15	21.5	43.3333	0.722222	21.5	0.722222				4	5	1	5	1
HLHF	RAS+B	200	15 m/2	5	26								5.8426	5.8712	5.8833	5.8859	5.8981	5.8981	0.000925	0.0555	0.000925	0.0304138		0.131582	0.131582					16.5	17	3.0303	0.0505051	17	0.0505051				4	4	0	4	0
HLHF	RAS+B	200	15 m/2	5	27								5.1968	5.2173	5.2203	5.2205	5.2237	5.2237	0.000448333	0.0269	0.000448333	0.0211739		1.07211	1.07211					9	11.5	27.7778	0.462963	11.5	0.462963				4	5	1	5	1
HLHF	RAS+B	200	15 m/2	5	28								5.6507	5.6718	5.6769	5.6798	5.6894	5.6894	0.000645	0.0387	0.000645	0.0253969		0.128281	0.128281					9	12	33.3333	0.555556	12	0.555556				4	5	1	5	1
HLHF	RAS+B	200	15 m/2	5	29								5.8499	5.869	5.8793	5.8692	5.8703	5.8703	0.00034	0.0204	0.00034	0.0184391		0.0490585	0.0490585					15	12.5	-16.6667	-0.277778	12.5	-0.277778				4	5	1	5	1
HLHF	RAS+B	200	15 m/2	5	30								5.3431	5.3632	5.3659	5.3623	5.3668	5.3668	0.000395	0.0237	0.000395	0.0198746		0.210441	0.210441					10.5	13.5	28.5714	0.47619	13.5	0.47619				4	4	0	4	0
LLLF	RAS+B	100	5 m/s	6	31								5.6558	5.6934	5.7093	5.7197	5.7375	5.7375	0.00136167	0.0817	0.00136167	0.0369008		0.2576	0.2576					20.5	20.5	0	0	20.5	0				5	5	0	5	0
LLLF	RAS+B	100	5 m/s	6	32								5.6542	5.6829	5.6866	5.6929	5.6983	5.6983	0.000735	0.0441	0.000735	0.0271109		0.14442	0.14442					14	14	0	0	14	0				4	5	1	5	1
LLLF	RAS+B	100	5 m/s	6	33								5.7902	5.8132	5.8189	5.8233	5.8313	5.8313	0.000685	0.0411	0.000685	0.0261725		0.106444	0.106444					11.5	16	39.1304	0.652174	16	0.652174				5	5	0	5	0
LLLF	RAS+B	100	5 m/s	6	34								5.7573	5.7808	5.792	5.7998	5.8056	5.8056	0.000805	0.0483	0.000805	0.0283725		0.131079	0.131079					10	13	30	0.5	13	0.5				5	4	-1	4	-1
LLLF	RAS+B	100	5 m/s	6	35								5.3324	5.3488	5.3424	5.377	5.3375	5.3375	8.5e-05	0.0051	8.5e-05	0.00921954		0.0506142	0.0506142					13.5	10.5	-22.2222	-0.37037	10.5	-0.37037				4	4	0	4	0
LLLF	RAS+B	100	5 m/s	6	36								5.7562	5.7766	5.7765	5.7781	5.78	5.78	0.000396667	0.0238	0.000396667	0.0199165		0.0659988	0.0659988					14	12.5	-10.7143	-0.178571	12.5	-0.178571				4	5	1	5	1
HLLF	RAS+B	200	5 m/s	6	31								5.6876	5.716	5.7156	5.7276	5.7369	5.7369	0.000821667	0.0493	0.000821667	0.0286647		0.150798	0.150798					13.5	17	25.9259	0.432099	17	0.432099				4	5	1	5	1
HLLF	RAS+B	200	5 m/s	6	32								5.6575	5.6914	5.6915	5.6895	5.6984	5.6984	0.000681667	0.0409	0.000681667	0.0261087		0.133483	0.133483					15	12.5	-16.6667	-0.277778	12.5	-0.277778				4	4	0	4	0
HLLF	RAS+B	200	5 m/s	6	33								5.7078	5.7285	5.7277	5.732	5.7302	5.7302	0.000373333	0.0224	0.000373333	0.0193218		0.0676421	0.0676421					10.5	13.5	28.5714	0.47619	13.5	0.47619				4	5	1	5	1
HLLF	RAS+B	200	5 m/s	6	34								5.7019	5.7245	5.718	5.7356	5.7369	5.7369	0.000583333	0.035	0.000583333	0.0241523		0.105635	0.105635					12.5	16	28	0.466667	16	0.466667				4	5	1	5	1
HLLF	RAS+B	200	5 m/s	6	35								5.586	5.607	5.6071	5.604	5.6113	5.6113	0.000421667	0.0253	0.000421667	0.0205345		0.0977152	0.0977152					14.5	15	3.44828	0.0574713	15	0.0574713				4	5	1	5	1
HLLF	RAS+B	200	5 m/s	6	36								5.8164	5.846	5.8485	5.8496	5.8477	5.8477	0.000521667	0.0313	0.000521667	0.02284		0.0784547	0.0784547					14	14	0	0	14	0				4	4	0	4	0
LLHF	RAS+B	100	15 m/2	6	31								5.8177	5.852	5.847	5.8543	5.8719	5.8719	0.000903333	0.0542	0.000903333	0.0300555		0.133345	0.133345					12	13	8.33333	0.138889	13	0.138889				5	5	0	5	0
LLHF	RAS+B	100	15 m/2	6	32								5.8039	5.8388	5.8467	5.8561	5.8644	5.8644	0.00100833	0.0605	0.00100833	0.0317543		0.151244	0.151244					14.5	16	10.3448	0.172414	16	0.172414				5	5	0	5	0
LLHF	RAS+B	100	15 m/2	6	33								5.66	5.6736	5.6742	5.6859	5.6901	5.6901	0.000501667	0.0301	0.000501667	0.0223979		0.0987725	0.0987725					9.5	13	36.8421	0.614035	13	0.614035				5	5	0	5	0
LLHF	RAS+B	100	15 m/2	6	34								5.6157	5.6406	5.6398	5.6479	5.6515	5.6515	0.000596667	0.0358	0.000596667	0.0244268		0.127938	0.127938					12	14.5	20.8333	0.347222	14.5	0.347222				5	5	0	5	0
LLHF	RAS+B	100	15 m/2	6	35								5.6877	5.7018	5.695	5.6931	5.6956	5.6956	0.000131667	0.0079	0.000131667	0.0114746		0.0250966	0.0250966					11.5	9	-21.7391	-0.362319	9	-0.362319				4	5	1	5	1
LLHF	RAS+B	100	15 m/2	6	36								5.2424	5.2657	5.2588	5.2562	5.252	5.252	0.00016	0.0096	0.00016	0.0126491		0.19974	0.19974					13.5	11.5	-14.8148	-0.246914	11.5	-0.246914				5	5	0	5	0
HLHF	RAS+B	200	15 m/2	6	31								5.6167	5.6484	5.6596	5.6709	5.6761	5.6761	0.00099	0.0594	0.00099	0.0314643		0.206773	0.206773					15	17	13.3333	0.222222	17	0.222222				4	5	1	5	1
HLHF	RAS+B	200	15 m/2	6	32								5.4152	5.4375	5.4386	5.4409	5.4419	5.4419	0.000445	0.0267	0.000445	0.021095		0.170288	0.170288					11.5	11.5	0	0	11.5	0				4	5	1	5	1
HLHF	RAS+B	200	15 m/2	6	33								5.2591	5.2703	5.2714	5.2797	5.2818	5.2818	0.000378333	0.0227	0.000378333	0.0194508		0.367194	0.367194					10.5	13.5	28.5714	0.47619	13.5	0.47619				4	4	0	4	0
HLHF	RAS+B	200	15 m/2	6	34								5.7544	5.782	5.782	5.7899	5.7902	5.7902	0.000596667	0.0358	0.000596667	0.0244268		0.0986025	0.0986025					11	14.5	31.8182	0.530303	14.5	0.530303				4	5	1	5	1
HLHF	RAS+B	200	15 m/2	6	35								5.8505	5.8731	5.8862	5.8933	5.9016	5.9016	0.000851667	0.0511	0.000851667	0.0291833		0.120166	0.120166					15	14	-6.66667	-0.111111	14	-0.111111				4	5	1	5	1
HLHF	RAS+B	200	15 m/2	6	36								5.6469	5.6654	5.6652	5.667	5.6664	5.6664	0.000325	0.0195	0.000325	0.0180278		0.0663827	0.0663827					11.5	10.5	-8.69565	-0.144928	10.5	-0.144928				4	4	0	4	0
HLLF	FTS	200	5 m/s	7	37								5.7882	5.8338	5.8492	5.8551	5.8726	5.8726	0.00140667	0.0844	0.00140667	0.0375056		0.212326	0.212326					12.5	14.5	16	0.266667	14.5	0.266667				5	5	0	5	0
HLLF	FTS	200	5 m/s	7	38								5.7385	5.7837	5.7974	5.7997	5.8123	5.8123	0.00123	0.0738	0.00123	0.0350714		0.202418	0.202418					14	14	0	0	14	0				4	4	0	4	0
HLLF	FTS	200	5 m/s	7	39								5.4175	5.4634	5.4806	5.49	5.5006	5.5006	0.001385	0.0831	0.001385	0.0372156		0.477473	0.477473					15	20	33.3333	0.555556	20	0.555556				5	5	0	5	0
HLLF	FTS	200	5 m/s	7	40								5.7993	5.8324	5.8434	5.8543	5.8535	5.8535	0.000903333	0.0542	0.000903333	0.0300555		0.13707	0.13707					14.5	15.5	6.89655	0.114943	15.5	0.114943				5	5	0	5	0
HLLF	FTS	200	5 m/s	7	41								5.7289	5.7661	5.7831	5.7862	5.7866	5.7866	0.000961667	0.0577	0.000961667	0.0310108		0.162917	0.162917					10.5	10.5	0	0	10.5	0				5	5	0	5	0
HLLF	FTS	200	5 m/s	7	42								5.2569	5.2813	5.2851	5.2878	5.2867	5.2867	0.000496667	0.0298	0.000496667	0.022286		0.477151	0.477151					10.5	12	14.2857	0.238095	12	0.238095				5	5	0	5	0
HLLF	FTS	200	5 m/s	7	43								5.615	5.6469	5.6593	5.6657	5.6687	5.6687	0.000895	0.0537	0.000895	0.0299166		0.188682	0.188682					14	10.5	-25	-0.416667	10.5	-0.416667				4	4	0	4	0
HLLF	FTS	200	5 m/s	7	44								5.6864	5.7214	5.7423	5.744	5.7552	5.7552	0.00114667	0.0688	0.00114667	0.0338625		0.207321	0.207321					20.5	16	-21.9512	-0.365854	16	-0.365854				4	4	0	4	0
HLLF	FTS	200	5 m/s	7	45								5.8838	5.9324	5.947	5.9448	5.9483	5.9483	0.001075	0.0645	0.001075	0.0327872		0.143604	0.143604					15.5	17	9.67742	0.16129	17	0.16129				4	4	0	4	0
LLLF	FTS	100	5 m/s	7	37								5.7031	5.7446	5.7616	5.7684	5.7852	5.7852	0.00136833	0.0821	0.00136833	0.036991		0.237486	0.237486					15.5	21	35.4839	0.591398	21	0.591398				5	5	0	5	0
LLLF	FTS	100	5 m/s	7	38								5.8634	5.8895	5.9182	5.9057	5.9333	5.9333	0.001165	0.0699	0.001165	0.0341321		0.159416	0.159416					15.5	16	3.22581	0.0537634	16	0.0537634				5	5	0	5	0
LLLF	FTS	100	5 m/s	7	39								5.9107	5.9427	5.9624	5.9648	5.9687	5.9687	0.000966667	0.058	0.000966667	0.0310913		0.125161	0.125161					17.5	19.5	11.4286	0.190476	19.5	0.190476				5	5	0	5	0
LLLF	FTS	100	5 m/s	7	40																			.	.
LLLF	FTS	100	5 m/s	7	41								5.783	5.8179	5.824	5.8237	5.837	5.837	0.0009	0.054	0.0009	0.03		0.140051	0.140051					10	13	30	0.5	13	0.5				4	3	-1	3	-1
LLLF	FTS	100	5 m/s	7	42								5.0822	5.1058	5.1164	5.1157	5.1212	5.1212	0.00065	0.039	0.00065	0.0254951		.	.					12	13	8.33333	0.138889	13	0.138889				5	5	0	5	0
LLLF	FTS	100	5 m/s	7	43								5.3654	5.3938	5.4038	5.3956	5.3973	5.3973	0.000531667	0.0319	0.000531667	0.0230579		0.248496	0.248496					12.5	15	20	0.333333	15	0.333333				4	4	0	4	0
LLLF	FTS	100	5 m/s	7	44								5.9042	5.924	5.944	5.9325	5.9265	5.9265	0.000371667	0.0223	0.000371667	0.0192787		0.0496685	0.0496685					17.5	15	-14.2857	-0.238095	15	-0.238095				4	4	0	4	0
LLLF	FTS	100	5 m/s	7	45								5.6346	5.6624	5.6738	5.67	5.6684	5.6684	0.000563333	0.0338	0.000563333	0.0237346		0.116318	0.116318					14	15.5	10.7143	0.178571	15.5	0.178571				4	4	0	4	0
HLHF	FTS	200	15 m/2	7	37								5.2909	5.3299	5.3483	5.3585	5.3393	5.3393	0.000806667	0.0484	0.000806667	0.0284019		0.549604	0.549604					14.5	13.5	-6.89655	-0.114943	13.5	-0.114943				5	5	0	5	0
HLHF	FTS	200	15 m/2	7	38								5.808	5.8468	5.8647	5.868	5.8684	5.8684	0.00100667	0.0604	0.00100667	0.031728		0.150081	0.150081					14	12.5	-10.7143	-0.178571	12.5	-0.178571				5	5	0	5	0
HLHF	FTS	200	15 m/2	7	39								5.2943	5.3169	5.3312	5.3377	5.3357	5.3357	0.00069	0.0414	0.00069	0.0262679		0.469292	0.469292					10.5	12	14.2857	0.238095	12	0.238095				4	4	0	4	0
HLHF	FTS	200	15 m/2	7	40								5.7807	5.8153	5.8232	5.8278	5.8206	5.8206	0.000665	0.0399	0.000665	0.0257876		0.104982	0.104982					13.5	15.5	14.8148	0.246914	15.5	0.246914				5	5	0	5	0
HLHF	FTS	200	15 m/2	7	41								5.2766	5.3013	5.2997	5.2992	5.2841	5.2841	0.000125	0.0075	0.000125	0.0111803		0.110318	0.110318					13	11.5	-11.5385	-0.192308	11.5	-0.192308				5	5	0	5	0
HLHF	FTS	200	15 m/2	7	42								5.7181	5.744	5.7546	5.7564	5.7676	5.7676	0.000825	0.0495	0.000825	0.0287228		0.143355	0.143355					10	11.5	15	0.25	11.5	0.25				5	5	0	5	0
HLHF	FTS	200	15 m/2	7	43								5.8713	5.9016	5.9102	5.918	5.9109	5.9109	0.00066	0.0396	0.00066	0.0256905		0.0911704	0.0911704					17.5	16	-8.57143	-0.142857	16	-0.142857				4	4	0	4	0
HLHF	FTS	200	15 m/2	7	44								5.7491	5.7892	5.8053	5.8022	5.7979	5.7979	0.000813333	0.0488	0.000813333	0.028519		0.134175	0.134175					15	13	-13.3333	-0.222222	13	-0.222222				4	4	0	4	0
HLHF	FTS	200	15 m/2	7	45								5.9113	5.9293	5.9481	5.9368	5.9234	5.9234	0.000201667	0.0121	0.000201667	0.0142009		0.0268769	0.0268769					16.5	13	-21.2121	-0.353535	13	-0.353535				4	4	0	4	0
LLHF	FTS	100	15 m/2	7	37								5.8292	5.8608	5.8743	5.8797	5.8914	5.8914	0.00103667	0.0622	0.00103667	0.0321973		0.149627	0.149627					16	17	6.25	0.104167	17	0.104167				5	5	0	5	0
LLHF	FTS	100	15 m/2	7	38								5.2442	5.2651	5.2819	5.283	5.2909	5.2909	0.000778333	0.0467	0.000778333	0.0278986		0.788459	0.788459					12	11	-8.33333	-0.138889	11	-0.138889				5	5	0	5	0
LLHF	FTS	100	15 m/2	7	39								5.1991	5.227	5.2543	5.256	5.2631	5.2631	0.00106667	0.064	0.00106667	0.0326599		1.82756	1.82756					12	14	16.6667	0.277778	14	0.277778				5	5	0	5	0
LLHF	FTS	100	15 m/2	7	40								5.6575	5.6872	5.6942	5.6942	5.6976	5.6976	0.000668333	0.0401	0.000668333	0.0258521		0.130972	0.130972					11.5	14	21.7391	0.362319	14	0.362319				5	5	0	5	0
LLHF	FTS	100	15 m/2	7	41								5.7554	5.7784	5.7909	5.8053	5.8145	5.8145	0.000985	0.0591	0.000985	0.0313847		0.15952	0.15952					10.5	11	4.7619	0.0793651	11	0.0793651				5	5	0	5	0
LLHF	FTS	100	15 m/2	7	42								5.2035	5.226	5.2303	5.2225	5.2247	5.2247	0.000353333	0.0212	0.000353333	0.0187972		0.763242	0.763242					11.5	11.5	0	0	11.5	0				5	5	0	5	0
LLHF	FTS	100	15 m/2	7	43								5.9444	5.981	6.0062	5.9976	6.0051	6.0051	0.00101167	0.0607	0.00101167	0.0318067		0.125304	0.125304					17.5	15	-14.2857	-0.238095	15	-0.238095				4	4	0	4	0
LLHF	FTS	100	15 m/2	7	44								5.6829	5.7121	5.729	5.7318	5.7323	5.7323	0.000823333	0.0494	0.000823333	0.0286938		0.152406	0.152406					17.5	14.5	-17.1429	-0.285714	14.5	-0.285714				4	4	0	4	0
LLHF	FTS	100	15 m/2	7	45								5.2931	5.3113	5.3257	5.3188	5.3167	5.3167	0.000393333	0.0236	0.000393333	0.0198326		0.28593	0.28593					11.5	10.5	-8.69565	-0.144928	10.5	-0.144928				4	4	0	4	0
HLLF	FTS	200	5 m/s	8	46								5.7226	5.7556	5.7761	5.7872	5.8084	5.8084	0.00143	0.0858	0.00143	0.0378153		0.239341	0.239341					17.5	18.5	5.71429	0.0952381	18.5	0.0952381				5	5	0	5	0
HLLF	FTS	200	5 m/s	8	47								5.9532	6.0112	6.0424	6.0635	6.0841	6.0841	0.00218167	0.1309	0.00218167	0.0467083		0.256676	0.256676					22.5	25.5	13.3333	0.222222	25.5	0.222222				5	5	0	5	0
HLLF	FTS	200	5 m/s	8	48								6.0029	6.0403	6.0562	6.0645	6.0827	6.0827	0.00133	0.0798	0.00133	0.0364692		0.151966	0.151966					16	17	6.25	0.104167	17	0.104167				5	5	0	5	0
HLLF	FTS	200	5 m/s	8	49								5.2508	5.2716	5.2797	5.2784	5.2774	5.2774	0.000443333	0.0266	0.000443333	0.0210555		0.459462	0.459462					10.5	11	4.7619	0.0793651	11	0.0793651				5	5	0	5	0
HLLF	FTS	200	5 m/s	8	50								5.612	5.6443	5.6509	5.6576	5.6633	5.6633	0.000855	0.0513	0.000855	0.0292404		0.181844	0.181844					13	13.5	3.84615	0.0641026	13.5	0.0641026				5	3	-2	3	-2
HLLF	FTS	200	5 m/s	8	51								5.8078	5.8509	5.8661	5.8677	5.8694	5.8694	0.00102667	0.0616	0.00102667	0.0320416		0.152976	0.152976					13.5	13.5	0	0	13.5	0				5	4	-1	4	-1
HLLF	FTS	200	5 m/s	8	52								5.9036	5.9488	5.9627	5.9714	5.9789	5.9789	0.001255	0.0753	0.001255	0.035426		0.16222	0.16222					18.5	19	2.7027	0.045045	19	0.045045				4	4	0	4	0
HLLF	FTS	200	5 m/s	8	53								5.8594	5.898	5.9012	5.8994	5.8959	5.8959	0.000608333	0.0365	0.000608333	0.0246644		0.0856212	0.0856212					12	14.5	20.8333	0.347222	14.5	0.347222				4	4	0	4	0
HLLF	FTS	200	5 m/s	8	54								5.8686	5.9174	5.9367	5.9447	5.9579	5.9579	0.00148833	0.0893	0.00148833	0.0385789		0.19968	0.19968					15.5	18	16.129	0.268817	18	0.268817				4	4	0	4	0
LLLF	FTS	100	5 m/s	8	46								5.9729	6.0086	6.0356	6.0524	6.0726	6.0726	0.00166167	0.0997	0.00166167	0.0407635		0.194397	0.194397					18	16	-11.1111	-0.185185	16	-0.185185				5	5	0	5	0
LLLF	FTS	100	5 m/s	8	47								5.9136	5.9354	5.9519	5.9546	5.9663	5.9663	0.000878333	0.0527	0.000878333	0.0296367		0.113678	0.113678					17.5	17.5	0	0	17.5	0				5	5	0	5	0
LLLF	FTS	100	5 m/s	8	48								5.9025	5.9343	5.952	5.961	5.9621	5.9621	0.000993333	0.0596	0.000993333	0.0315172		0.129862	0.129862					14	18	28.5714	0.47619	18	0.47619				5	5	0	5	0
LLLF	FTS	100	5 m/s	8	49								5.7083	5.7375	5.7482	5.7486	5.7582	5.7582	0.000831667	0.0499	0.000831667	0.0288386		0.146968	0.146968					10.5	13.5	28.5714	0.47619	13.5	0.47619				5	5	0	5	0
LLLF	FTS	100	5 m/s	8	50								5.7527	5.7727	5.7857	5.7804	5.7857	5.7857	0.00055	0.033	0.00055	0.0234521		0.0913546	0.0913546					11.5	11.5	0	0	11.5	0				5	5	0	5	0
LLLF	FTS	100	5 m/s	8	51								5.4979	5.5323	5.5406	5.5432	5.5541	5.5541	0.000936667	0.0562	0.000936667	0.030605		0.261445	0.261445					13.5	15.5	14.8148	0.246914	15.5	0.246914				5	5	0	5	0
LLLF	FTS	100	5 m/s	8	52								5.3765	5.402	5.4016	5.3858	5.3897	5.3897	0.00022	0.0132	0.00022	0.0148324		0.101836	0.101836					12	12.5	4.16667	0.0694444	12.5	0.0694444				4	4	0	4	0
LLLF	FTS	100	5 m/s	8	53								5.8539	5.875	5.8848	5.8815	5.8772	5.8772	0.000388333	0.0233	0.000388333	0.0197062		0.0555965	0.0555965					21	18.5	-11.9048	-0.198413	18.5	-0.198413				4	4	0	4	0
LLLF	FTS	100	5 m/s	8	54								5.3419	5.3643	5.3684	5.3502	5.3566	5.3566	0.000245	0.0147	0.000245	0.0156525		0.134504	0.134504					13	12	-7.69231	-0.128205	12	-0.128205				4	4	0	4	0
HLHF	FTS	200	15 m/2	8	46								5.6451	5.6788	5.6897	5.6964	5.7058	5.7058	0.00101167	0.0607	0.00101167	0.0318067		0.199208	0.199208					13	15	15.3846	0.25641	15	0.25641				5	5	0	5	0
HLHF	FTS	200	15 m/2	8	47								5.8623	5.8967	5.9055	5.9201	5.9203	5.9203	0.000966667	0.058	0.000966667	0.0310913		0.133534	0.133534					14.5	16.5	13.7931	0.229885	16.5	0.229885				5	5	0	5	0
HLHF	FTS	200	15 m/2	8	48								5.7579	5.7958	5.8049	5.8146	5.8105	5.8105	0.000876667	0.0526	0.000876667	0.0296086		0.142125	0.142125					12	15	25	0.416667	15	0.416667				5	5	0	5	0
HLHF	FTS	200	15 m/2	8	49								5.7674	5.7925	5.8047	5.8116	5.815	5.815	0.000793333	0.0476	0.000793333	0.0281662		0.127158	0.127158					12.5	12.5	0	0	12.5	0				5	5	0	5	0
HLHF	FTS	200	15 m/2	8	50								5.751	5.7745	5.7777	5.7894	5.7745	5.7745	0.000391667	0.0235	0.000391667	0.0197906		0.065752	0.065752					11.5	13.5	17.3913	0.289855	13.5	0.289855				5	5	0	5	0
HLHF	FTS	200	15 m/2	8	51								5.7222	5.7505	5.7423	5.7429	5.735	5.735	0.000213333	0.0128	0.000213333	0.0146059		0.0379883	0.0379883					11.5	12.5	8.69565	0.144928	12.5	0.144928				5	5	0	5	0
HLHF	FTS	200	15 m/2	8	52								5.8541	5.8912	5.9105	5.9114	5.9066	5.9066	0.000875	0.0525	0.000875	0.0295804		0.122716	0.122716					15.5	15	-3.22581	-0.0537634	15	-0.0537634				4	4	0	4	0
HLHF	FTS	200	15 m/2	8	53								5.7209	5.7505	5.7653	5.7577	5.7667	5.7667	0.000763333	0.0458	0.000763333	0.0276285		0.132409	0.132409					17	16.5	-2.94118	-0.0490196	16.5	-0.0490196				4	4	0	4	0
HLHF	FTS	200	15 m/2	8	54								5.7687	5.7958	5.8109	5.8132	5.8131	5.8131	0.00074	0.0444	0.00074	0.0272029		0.118659	0.118659					13.5	12	-11.1111	-0.185185	12	-0.185185				4	4	0	4	0
LLHF	FTS	100	15 m/2	8	46								5.9229	5.9537	5.9592	5.9678	5.9787	5.9787	0.00093	0.0558	0.00093	0.0304959		0.118703	0.118703					13	13.5	3.84615	0.0641026	13.5	0.0641026				5	5	0	5	0
LLHF	FTS	100	15 m/2	8	47								5.345	5.3751	5.3815	5.385	5.3775	5.3775	0.000541667	0.0325	0.000541667	0.0232737		0.279504	0.279504					13	14	7.69231	0.128205	14	0.128205				4	4	0	4	0
LLHF	FTS	100	15 m/2	8	48								5.3471	5.3699	5.388	5.3799	5.3872	5.3872	0.000668333	0.0401	0.000668333	0.0258521		0.33504	0.33504					13	14	7.69231	0.128205	14	0.128205				5	5	0	5	0
LLHF	FTS	100	15 m/2	8	49								5.2023	5.2166	5.2207	5.2146	5.207	5.207	7.83333e-05	0.0047	7.83333e-05	0.00885061		0.208327	0.208327					11.5	12	4.34783	0.0724638	12	0.0724638				5	5	0	5	0
LLHF	FTS	100	15 m/2	8	50								5.6284	5.6521	5.6599	5.659	5.6577	5.6577	0.000488333	0.0293	0.000488333	0.0220983		0.102613	0.102613					13.5	14.5	7.40741	0.123457	14.5	0.123457				5	5	0	5	0
LLHF	FTS	100	15 m/2	8	51								5.8353	5.8667	5.8738	5.8776	5.8856	5.8856	0.000838333	0.0503	0.000838333	0.028954		0.120946	0.120946					14.5	13.5	-6.89655	-0.114943	13.5	-0.114943				5	5	0	5	0
LLHF	FTS	100	15 m/2	8	52								5.667	5.6901	5.6895	5.6765	5.6752	5.6752	0.000136667	0.0082	0.000136667	0.0116905		0.0271116	0.0271116					13	12	-7.69231	-0.128205	12	-0.128205				4	4	0	4	0
LLHF	FTS	100	15 m/2	8	53								5.7519	5.7741	5.7872	5.7924	5.7845	5.7845	0.000543333	0.0326	0.000543333	0.0233095		0.090397	0.090397					13	14	7.69231	0.128205	14	0.128205				4	4	0	4	0
LLHF	FTS	100	15 m/2	8	54								5.9334	5.964	5.9695	5.971	5.9811	5.9811	0.000795	0.0477	0.000795	0.0281957		0.100632	0.100632					16	14.5	-9.375	-0.15625	14.5	-0.15625				5	4	-1	4	-1
HLLF	FTS	200	5 m/s	9	55								5.9301	5.9846	6.0097	6.0216	6.0514	6.0514	0.00202167	0.1213	0.00202167	0.0449629		0.245867	0.245867					18.5	23	24.3243	0.405405	23	0.405405				5	5	0	5	0
HLLF	FTS	200	5 m/s	9	56								5.8894	5.9438	5.9666	5.9821	6.0073	6.0073	0.001965	0.1179	0.001965	0.0443283		0.251967	0.251967					17	20.5	20.5882	0.343137	20.5	0.343137				5	5	0	5	0
HLLF	FTS	200	5 m/s	9	57								5.2956	5.3263	5.3306	5.3318	5.3408	5.3408	0.000753333	0.0452	0.000753333	0.0274469		0.501997	0.501997					12.5	15.5	24	0.4	15.5	0.4				5	5	0	5	0
HLLF	FTS	200	5 m/s	9	58								5.7003	5.7288	5.7401	5.7419	5.7415	5.7415	0.000686667	0.0412	0.000686667	0.0262043		0.124027	0.124027					10.5	11.5	9.52381	0.15873	11.5	0.15873				5	5	0	5	0
HLLF	FTS	200	5 m/s	9	59								5.7093	5.7398	5.7466	5.7475	5.7618	5.7618	0.000875	0.0525	0.000875	0.0295804		0.15401	0.15401					12.5	14.5	16	0.266667	14.5	0.266667				5	5	0	5	0
HLLF	FTS	200	5 m/s	9	60								5.7622	5.7999	5.8074	5.8213	5.8177	5.8177	0.000925	0.0555	0.000925	0.0304138		0.148585	0.148585					15.5	16	3.22581	0.0537634	16	0.0537634				5	5	0	5	0
HLLF	FTS	200	5 m/s	9	61								5.1464	5.1728	5.1766	5.1704	5.166	5.166	0.000326667	0.0196	0.000326667	0.0180739		.	.					15	14	-6.66667	-0.111111	14	-0.111111				4	4	0	4	0
HLLF	FTS	200	5 m/s	9	62								5.8322	5.8585	5.8652	5.8601	5.8634	5.8634	0.00052	0.0312	0.00052	0.0228035		0.0763941	0.0763941					15.5	16	3.22581	0.0537634	16	0.0537634				4	4	0	4	0
HLLF	FTS	200	5 m/s	9	63								5.6912	5.732	5.7497	5.7568	5.7572	5.7572	0.0011	0.066	0.0011	0.0331662		0.197647	0.197647					17	18	5.88235	0.0980392	18	0.0980392				4	4	0	4	0
LLLF	FTS	100	5 m/s	9	55								5.8271	5.8585	5.8751	5.9115	5.9322	5.9322	0.00175167	0.1051	0.00175167	0.0418529		0.246243	0.246243					15.5	19	22.5806	0.376344	19	0.376344				5	5	0	5	0
LLLF	FTS	100	5 m/s	9	56								5.6486	5.6761	5.7003	5.7202	5.7338	5.7338	0.00142	0.0852	0.00142	0.0376829		0.271488	0.271488					14	16.5	17.8571	0.297619	16.5	0.297619				5	5	0	5	0
LLLF	FTS	100	5 m/s	9	57								5.2797	5.3109	5.3203	5.332	5.3404	5.3404	0.00101167	0.0607	0.00101167	0.0318067		0.718119	0.718119					12	14	16.6667	0.277778	14	0.277778				5	5	0	5	0
LLLF	FTS	100	5 m/s	9	58								5.1902	5.2155	5.2261	5.2301	5.2319	5.2319	0.000695	0.0417	0.000695	0.0263629		1.71449	1.71449					11.5	14	21.7391	0.362319	14	0.362319				5	5	0	5	0
LLLF	FTS	100	5 m/s	9	59								5.2744	5.2936	5.2991	5.301	5.3024	5.3024	0.000466667	0.028	0.000466667	0.0216025		0.386122	0.386122					11.5	12	4.34783	0.0724638	12	0.0724638				5	5	0	5	0
LLLF	FTS	100	5 m/s	9	60								5.0368	5.0565	5.055	5.0594	5.0576	5.0576	0.000346667	0.0208	0.000346667	0.018619		.	.					11.5	12	4.34783	0.0724638	12	0.0724638				5	5	0	5	0
LLLF	FTS	100	5 m/s	9	61								5.8016	5.8376	5.8487	5.844	5.8498	5.8498	0.000803333	0.0482	0.000803333	0.0283431		0.122012	0.122012					15	15	0	0	15	0				4	4	0	4	0
LLLF	FTS	100	5 m/s	9	62								5.9439	5.9781	6.0027	6.0055	6.0093	6.0093	0.00109	0.0654	0.00109	0.0330151		0.134708	0.134708					18	20	11.1111	0.185185	20	0.185185				4	4	0	4	0
LLLF	FTS	100	5 m/s	9	63								5.995	6.0196	6.0324	6.0394	6.0471	6.0471	0.000868333	0.0521	0.000868333	0.0294675		0.101704	0.101704					15.5	17.5	12.9032	0.215054	17.5	0.215054				4	4	0	4	0
HLHF	FTS	200	15 m/2	9	55								5.9321	5.9663	5.9852	5.9901	6.0016	6.0016	0.00115833	0.0695	0.00115833	0.0340343		0.14491	0.14491					14.5	17	17.2414	0.287356	17	0.287356				5	5	0	5	0
HLHF	FTS	200	15 m/2	9	56								5.7315	5.7627	5.7704	5.7818	5.7885	5.7885	0.00095	0.057	0.00095	0.0308221		0.160326	0.160326					15	18.5	23.3333	0.388889	18.5	0.388889				5	5	0	5	0
HLHF	FTS	200	15 m/2	9	57								5.9084	5.9355	5.9473	5.9465	5.9531	5.9531	0.000745	0.0447	0.000745	0.0272947		0.0975729	0.0975729					15	15.5	3.33333	0.0555556	15.5	0.0555556				5	4	-1	4	-1
HLHF	FTS	200	15 m/2	9	58								5.7865	5.8249	5.8314	5.8409	5.8437	5.8437	0.000953333	0.0572	0.000953333	0.0308761		0.147192	0.147192					16.5	18.5	12.1212	0.20202	18.5	0.20202				5	5	0	5	0
HLHF	FTS	200	15 m/2	9	59								5.8542	5.8864	5.8963	5.8896	5.9061	5.9061	0.000865	0.0519	0.000865	0.0294109		0.121346	0.121346					13.5	12.5	-7.40741	-0.123457	12.5	-0.123457				5	5	0	5	0
HLHF	FTS	200	15 m/2	9	60								5.6095	5.649	5.6667	5.6693	5.6776	5.6776	0.001135	0.0681	0.001135	0.0336898		0.238577	0.238577					16	17	6.25	0.104167	17	0.104167				5	5	0	5	0
HLHF	FTS	200	15 m/2	9	61								5.8764	5.9031	5.9117	5.9195	5.9235	5.9235	0.000785	0.0471	0.000785	0.0280179		0.107138	0.107138					15	14.5	-3.33333	-0.0555556	14.5	-0.0555556				4	4	0	4	0
HLHF	FTS	200	15 m/2	9	62								5.8055	5.8245	5.8443	5.8267	5.8336	5.8336	0.000468333	0.0281	0.000468333	0.021641		0.0717808	0.0717808					15.5	15	-3.22581	-0.0537634	15	-0.0537634				4	3	-1	3	-1
HLHF	FTS	200	15 m/2	9	63								5.3234	5.3423	5.3471	5.3334	5.3283	5.3283	8.16667e-05	0.0049	8.16667e-05	0.00903696		0.0514153	0.0514153					12.5	11	-12	-0.2	11	-0.2				3	4	1	4	1
LLHF	FTS	100	15 m/2	9	55								5.9501	5.9978	6.013	6.0141	6.0223	6.0223	0.00120333	0.0722	0.00120333	0.0346891		0.146986	0.146986					19.5	20	2.5641	0.042735	20	0.042735				5	5	0	5	0
LLHF	FTS	100	15 m/2	9	56								5.2169	5.2408	5.2464	5.247	5.2464	5.2464	0.000491667	0.0295	0.000491667	0.0221736		0.774129	0.774129					13	11	-15.3846	-0.25641	11	-0.25641				5	5	0	5	0
LLHF	FTS	100	15 m/2	9	57								6.0145	6.0438	6.0628	6.0598	6.065	6.065	0.000841667	0.0505	0.000841667	0.0290115		0.0964654	0.0964654					15.5	13.5	-12.9032	-0.215054	13.5	-0.215054				5	5	0	5	0
LLHF	FTS	100	15 m/2	9	58								5.8411	5.859	5.8734	5.8782	5.8744	5.8744	0.000555	0.0333	0.000555	0.0235584		0.080363	0.080363					13	15.5	19.2308	0.320513	15.5	0.320513				5	5	0	5	0
LLHF	FTS	100	15 m/2	9	59								5.8385	5.8649	5.8721	5.8607	5.8631	5.8631	0.00041	0.0246	0.00041	0.0202485		0.0599655	0.0599655					14	11.5	-17.8571	-0.297619	11.5	-0.297619				5	5	0	5	0
LLHF	FTS	100	15 m/2	9	60								5.817	5.8387	5.8456	5.8423	5.8415	5.8415	0.000408333	0.0245	0.000408333	0.0202073		0.0616655	0.0616655					13	12.5	-3.84615	-0.0641026	12.5	-0.0641026				5	4	-1	4	-1
LLHF	FTS	100	15 m/2	9	61								5.8607	5.879	5.8904	5.8843	5.8907	5.8907	0.0005	0.03	0.0005	0.0223607		0.0705623	0.0705623					13	12.5	-3.84615	-0.0641026	12.5	-0.0641026				5	4	-1	4	-1
LLHF	FTS	100	15 m/2	9	62								5.9464	5.983	5.9919	5.9856	5.9987	5.9987	0.000871667	0.0523	0.000871667	0.029524		0.108246	0.108246					16.5	15	-9.09091	-0.151515	15	-0.151515				5	4	-1	4	-1
LLHF	FTS	100	15 m/2	9	63								5.8379	5.859	5.8597	5.8471	5.8359	5.8359	-3.3333e-05	-0.002	-3.3333e-05			-0.00497587	-0.005					16.5	14	-15.1515	-0.252525	14	-0.252525				4	3	-1	3	-1
[truncated: 15 more columns]

## Sheet: Sheet2
BW=bouyant weight (g)			Mean pedestal mass=5.167															0.365266	0.73689
BW-day 0	BW-day 21	BW-day 42	BW-day 63	BW-day 84	growth/day-RAS-B	growth RAS-B							BW-day 0	BW-day 21	BW-day 42	BW-day 63	BW-day 84	natural log	percent increase
5.2693	5.3006	5.3302	5.3462	5.351	0.000972619	0.0817							0.1023	0.1336	0.1632	0.1792	0.184	0.698841	0.950752	0.67944
5.6836	5.7274	5.7611	5.7765	5.7859	0.00121786	0.1023							0.5166	0.5604	0.5941	0.6095	0.6189	0.215089	0.235745	0.214506
5.6913	5.7198	5.7445	5.7555	5.7647	0.000873809	0.0734							0.5243	0.5528	0.5775	0.5885	0.5977	0.155982	0.166662	0.155759
5.5772	5.6045	5.6228	5.6432	5.6428	0.000780952	0.0656							0.4102	0.4375	0.4558	0.4762	0.4758	0.17661	0.190383
5.0836	5.1139	5.1389	5.1508	5.1567	0.000870238	0.0731							-0.0834	-0.0531	-0.0281	-0.0162	-0.0103	.	.
5.2471	5.274	5.2929	5.3118	5.3121	0.00077381	0.065							0.0801	0.107	0.1259	0.1448	0.1451	0.707318	0.966054
5.1767	5.2161	5.2456	5.2625	5.266	0.0010631	0.0893							0.0097	0.0491	0.0786	0.0955	0.099	2.76547	10.9597
5.6357	5.6998	5.7428	5.7676	5.7853	0.00178095	0.1496							0.4687	0.5328	0.5758	0.6006	0.6183	0.329775	0.379977
5.7355	5.7571	5.781	5.7956	5.7988	0.000753571	0.0633							0.5685	0.5901	0.614	0.6286	0.6318	0.12568	0.132554
5.7562	5.7892	5.8224	5.8371	5.8374	0.000966667	0.0812							0.5892	0.6222	0.6554	0.6701	0.6704	0.153701	0.164064
5.4358	5.4873	5.5151	5.5307	5.5255	0.00106786	0.0897							0.2688	0.3203	0.3481	0.3637	0.3585	0.342811	0.397268
5.5642	5.5957	5.6272	5.6441	5.6582	0.00111905	0.094							0.3972	0.4287	0.4602	0.4771	0.4912	0.252871	0.281734
5.0739	5.11	5.1384	5.1548	5.1601	0.00102619	0.0862							-0.0931	-0.057	-0.0286	-0.0122	-0.0069	.	.
5.5103	5.5389	5.5611	5.5802	5.5836	0.000872619	0.0733							0.3433	0.3719	0.3941	0.4132	0.4166	0.230383	0.254186
5.3014	5.325	5.3429	5.3518	5.3532	0.000616667	0.0518							0.1344	0.158	0.1759	0.1848	0.1862	0.388096	0.458829
5.5642	5.5912	5.6064	5.6201	5.6227	0.000696429	0.0585							0.3972	0.4242	0.4394	0.4531	0.4557	0.163565	0.175334
5.3049	5.3207	5.334	5.338	5.3404	0.000422619	0.0355							0.1379	0.1537	0.167	0.171	0.1734	0.272705	0.306468
5.7039	5.7286	5.7367	5.7484	5.7468	0.000510714	0.0429							0.5369	0.5616	0.5697	0.5814	0.5798	0.0915135	0.0951228
5.7237	5.7655	5.8007	5.8247	5.836	0.0013369	0.1123							0.5567	0.5985	0.6337	0.6577	0.669	0.218759	0.240148
5.5975	5.6371	5.6628	5.6773	5.6928	0.00113452	0.0953							0.4305	0.4701	0.4958	0.5103	0.5258	0.238064	0.263536
5.6893	5.7164	5.7328	5.7496	5.7574	0.000810714	0.0681							0.5223	0.5494	0.5658	0.5826	0.5904	0.145903	0.15522
5.6768	5.7051	5.7352	5.7468	5.7432	0.000790476	0.0664							0.5098	0.5381	0.5682	0.5798	0.5762	0.145758	0.155056
5.1493	5.1739	5.1916	5.2018	5.2037	0.000647619	0.0544							-0.0177	0.0069	0.0246	0.0348	0.0367	.	.
5.7677	5.8072	5.8286	5.8444	5.8431	0.000897619	0.0754							0.6007	0.6402	0.6616	0.6774	0.6761	0.140768	0.149429
5.756	5.8017	5.831	5.8523	5.8582	0.00121667	0.1022							0.589	0.6347	0.664	0.6853	0.6912	0.19048	0.206565
5.6617	5.6878	5.7103	5.7216	5.7276	0.000784524	0.0659							0.4947	0.5208	0.5433	0.5546	0.5606	0.148876	0.158586
5.0711	5.0859	5.107	5.1185	5.1203	0.000585714	0.0492							-0.0959	-0.0811	-0.06	-0.0485	-0.0467	.	.
5.4866	5.5181	5.5473	5.5681	5.5592	0.000864286	0.0726							0.3196	0.3511	0.3803	0.4011	0.3922	0.243692	0.270427
5.706	5.7483	5.7878	5.807	5.8126	0.00126905	0.1066							0.539	0.5813	0.6208	0.64	0.6456	0.214839	0.235445
5.5216	5.5585	5.5842	5.5982	5.6003	0.000936905	0.0787							0.3546	0.3915	0.4172	0.4312	0.4333	0.238619	0.264215
5.738	5.7841	5.8225	5.8517	5.8687	0.00155595	0.1307							0.571	0.6171	0.6555	0.6847	0.7017	0.245377	0.272496
5.5353	5.5811	5.6153	5.6309	5.6408	0.00125595	0.1055							0.3683	0.4141	0.4483	0.4639	0.4738	0.299866	0.341013
5.435	5.4604	5.5022	5.5216	5.5258	0.00108095	0.0908							0.268	0.2934	0.3352	0.3546	0.3588	0.347355	0.40334
5.6075	5.6381	5.6574	5.6811	5.6778	0.000836905	0.0703							0.4405	0.4711	0.4904	0.5141	0.5108	0.176271	0.18999
5.6016	5.6413	5.6768	5.6926	5.702	0.00119524	0.1004							0.4346	0.4743	0.5098	0.5256	0.535	0.247429	0.27502
5.6309	5.6661	5.6967	5.7102	5.7074	0.000910714	0.0765							0.4639	0.4991	0.5297	0.5432	0.5404	0.181715	0.196317
5.1752	5.193	5.2165	5.2386	5.244	0.000819048	0.0688							0.0082	0.026	0.0495	0.0716	0.077	2.66628	9.98839
5.6329	5.674	5.6976	5.7137	5.7216	0.00105595	0.0887							0.4659	0.507	0.5306	0.5467	0.5546	0.207472	0.226648
5.6266	5.6548	5.6709	5.6895	5.6902	0.000757143	0.0636							0.4596	0.4878	0.5039	0.5225	0.5232	0.154294	0.16474
5.2667	5.2812	5.2975	5.3067	5.3062	0.000470238	0.0395							0.0997	0.1142	0.1305	0.1397	0.1392	0.397317	0.471653
5.5486	5.5704	5.5845	5.593	5.588	0.000469048	0.0394							0.3816	0.4034	0.4175	0.426	0.421	0.116976	0.122916
5.703	5.723	5.7376	5.7473	5.7465	0.000517857	0.0435							0.536	0.556	0.5706	0.5803	0.5795	0.0928946	0.0966151
5.7918	5.8423	5.8857	5.9191	5.94	0.00176429	0.1482							0.6248	0.6753	0.7187	0.7521	0.773	0.25339	0.282376
5.7391	5.7765	5.8081	5.8358	5.8373	0.00116905	0.0982							0.5721	0.6095	0.6411	0.6688	0.6703	0.188585	0.204343
5.1726	5.183	5.1984	5.2018	5.2147	0.000501191	0.0421							0.0056	0.016	0.0314	0.0348	0.0477	2.5502	8.94983
5.6136	5.6294	5.6437	5.6585	5.667	0.000635714	0.0534							0.4466	0.4624	0.4767	0.4915	0.5	0.134458	0.142345
5.7805	5.8211	5.8435	5.8487	5.8623	0.00097381	0.0818							0.6135	0.6541	0.6765	0.6817	0.6953	0.149004	0.15873
5.301	5.321	5.3409	5.3504	5.3505	0.000589286	0.0495							0.134	0.154	0.1739	0.1834	0.1835	0.374256	0.439765
5.5138	5.5754	5.6164	5.6432	5.6527	0.00165357	0.1389							0.3468	0.4084	0.4494	0.4762	0.4857	0.401003	0.476808
5.555	5.5911	5.6243	5.6512	5.6602	0.00125238	0.1052							0.388	0.4241	0.4573	0.4842	0.4932	0.285606	0.322779
5.726	5.756	5.7732	5.7897	5.7958	0.000830952	0.0698							0.559	0.589	0.6062	0.6227	0.6288	0.140076	0.14865
5.6871	5.7107	5.745	5.7612	5.7645	0.000921429	0.0774							0.5201	0.5437	0.578	0.5942	0.5975	0.165159	0.177164
5.2844	5.3126	5.3311	5.343	5.3444	0.000714286	0.06							0.1174	0.1456	0.1641	0.176	0.1774	0.491453	0.608421
5.6946	5.7222	5.7528	5.7649	5.7654	0.000842857	0.0708							0.5276	0.5552	0.5858	0.5979	0.5984	0.149906	0.159753
5.5495	5.6066	5.6528	5.6765	5.6846	0.00160833	0.1351							0.3825	0.4396	0.4858	0.5095	0.5176	0.360088	0.420479
5.5402	5.59	5.6326	5.6605	5.6641	0.001475	0.1239							0.3732	0.423	0.4656	0.4935	0.4971	0.341282	0.39523
5.6407	5.6628	5.6974	5.7092	5.7271	0.00102857	0.0864							0.4737	0.4958	0.5304	0.5422	0.5601	0.199454	0.217136
5.6318	5.6576	5.69	5.703	5.7001	0.000813095	0.0683							0.4648	0.4906	0.523	0.536	0.5331	0.163216	0.174934
5.4946	5.5374	5.5628	5.5794	5.5864	0.00109286	0.0918							0.3276	0.3704	0.3958	0.4124	0.4194	0.294085	0.333595
5.7441	5.7768	5.7985	5.8224	5.8242	0.000953571	0.0801							0.5771	0.6098	0.6315	0.6554	0.6572	0.15473	0.165235
5.7294	5.7677	5.7959	5.8108	5.824	0.00112619	0.0946							0.5624	0.6007	0.6289	0.6438	0.657	0.185084	0.200247
5.7079	5.7389	5.7581	5.7871	5.7998	0.00109405	0.0919							0.5409	0.5719	0.5911	0.6201	0.6328	0.18681	0.202264
5.6066	5.6229	5.638	5.6751	5.6827	0.000905952	0.0761							0.4396	0.4559	0.471	0.5081	0.5157	0.190071	0.206086
5.5769	5.6064	5.6222	5.6368	5.6305	0.000638095	0.0536							0.4099	0.4394	0.4552	0.4698	0.4635	0.146301	0.155671
5.6613	5.6855	5.6893	5.6964	5.691	0.000353571	0.0297							0.4943	0.5185	0.5223	0.5294	0.524	0.0694632	0.0715297
5.224	5.2458	5.2578	5.2598	5.2586	0.000411905	0.0346							0.057	0.0788	0.0908	0.0928	0.0916	0.564738	0.72264
5.5011	5.5449	5.5674	5.5846	5.6055	0.00124286	0.1044							0.3341	0.3779	0.4004	0.4176	0.4385	0.323714	0.372002
5.339	5.3748	5.398	5.4125	5.4239	0.00101071	0.0849							0.172	0.2078	0.231	0.2455	0.2569	0.47761	0.587625
5.2006	5.2263	5.2413	5.2608	5.2667	0.000786905	0.0661							0.0336	0.0593	0.0743	0.0938	0.0997	1.29481	2.34198
5.7152	5.7379	5.7407	5.7667	5.7731	0.000689286	0.0579							0.5482	0.5709	0.5737	0.5997	0.6061	0.11953	0.125736
5.7417	5.7862	5.8039	5.8285	5.8409	0.00118095	0.0992							0.5747	0.6192	0.6369	0.6615	0.6739	0.189564	0.20549						0.203161	0.231686
5.594	5.6254	5.6416	5.6553	5.6575	0.000755952	0.0635							0.427	0.4584	0.4746	0.4883	0.4905	0.165049	0.177038	BW-day 110	BW-day 125	BW-day 140	BW-day 155	BW-day 170	natural log	percent increase
							5.3472	5.3691	5.3778	5.3818	5.3901									0.1802	0.2021	0.2108	0.2148	0.2231	0.355921	0.396781
							5.7921	5.8218	5.8427	5.8487	5.863									0.6251	0.6548	0.6757	0.6817	0.696	0.179063	0.189036
							5.7538	5.78	5.7892	5.7987	5.815									0.5868	0.613	0.6222	0.6317	0.648	0.165344	0.173824
							5.631	5.6519	5.6597	5.6656	5.6736									0.464	0.4849	0.4927	0.4986	0.5066	0.146395	0.153017
							5.1467	5.1719	5.1704	5.1736	5.1752									-0.0203	0.0049	0.0034	0.0066	0.0082	.	.
							5.2983	5.3169	5.323	5.3206	5.3276									0.1313	0.1499	0.156	0.1536	0.1606	0.33572	0.371922
							5.2657	5.2908	5.3053	5.316	5.3265									0.0987	0.1238	0.1383	0.149	0.1595	0.799932	1.02668
							5.7812	5.8115	5.8329	5.8444	5.8659									0.6142	0.6445	0.6659	0.6774	0.6989	0.215312	0.229838
							5.7955	5.8177	5.8181	5.8267	5.8373									0.6285	0.6507	0.6511	0.6597	0.6703	0.107316	0.110846
							5.8266	5.8457	5.8495	5.8541	5.8644									0.6596	0.6787	0.6825	0.6871	0.6974	0.0928759	0.0955124
							5.5159	5.5272	5.5286	5.5234	5.523									0.3489	0.3602	0.3616	0.3564	0.356	0.0335756	0.0339161
							5.6608	5.6852	5.6916	5.6962	5.699									0.4938	0.5182	0.5246	0.5292	0.532	0.124188	0.128932
							5.1586	5.1885	5.1972	5.2087	5.2222									-0.0084	0.0215	0.0302	0.0417	0.0552	.	.
							5.5716	5.5938	5.6045	5.61	5.6179									0.4046	0.4268	0.4375	0.443	0.4509	0.180578	0.190723
							5.3504	5.3694	5.3792	5.3827	5.3895									0.1834	0.2024	0.2122	0.2157	0.2225	0.322096	0.355325
							5.6136	5.6348	5.6363	5.6446	5.6484									0.4466	0.4678	0.4693	0.4776	0.4814	0.125059	0.12987
							5.3351	5.3506	5.3499	5.3493	5.3509									0.1681	0.1836	0.1829	0.1823	0.1839	0.149722	0.156653
							5.7397	5.7554	5.7577	5.7563	5.7658									0.5727	0.5884	0.5907	0.5893	0.5988	0.0742761	0.075956
							5.8366	5.866	5.8804	5.8897	5.9092									0.6696	0.699	0.7134	0.7227	0.7422	0.171564	0.180705
							5.6906	5.7139	5.7285	5.7328	5.7473									0.5236	0.5469	0.5615	0.5658	0.5803	0.171362	0.180481
							5.743	5.7529	5.7662	5.7697	5.7833									0.576	0.5859	0.5992	0.6027	0.6163	0.11271	0.116609
							5.7557	5.778	5.7846	5.7964	5.8046									0.5887	0.611	0.6176	0.6294	0.6376	0.132991	0.138441
							5.2919	5.3121	5.3084	5.3083	5.31									0.1249	0.1451	0.1414	0.1413	0.143	0.225552	0.241527
							5.836	5.8499	5.8538	5.8502	5.858									0.669	0.6829	0.6868	0.6832	0.691	0.0539263	0.0548082
							5.8553	5.8875	5.8919	5.903	5.9144									0.6883	0.7205	0.7249	0.736	0.7474	0.137293	0.143106
							5.7184	5.7494	5.7544	5.7576	5.7691									0.5514	0.5824	0.5874	0.5906	0.6021	0.146605	0.153246
							5.1115	5.1232	5.1303	5.1347	5.1425									-0.0555	-0.0438	-0.0367	-0.0323	-0.0245	.	.
							5.5258	5.5371	5.5497	5.5502	5.5607									0.3588	0.3701	0.3827	0.3832	0.3937	0.154707	0.162114
							5.8116	5.8403	5.8495	5.8535	5.8618									0.6446	0.6733	0.6825	0.6865	0.6948	0.12499	0.129796
							5.6007	5.6218	5.6282	5.6311	5.6361									0.4337	0.4548	0.4612	0.4641	0.4691	0.130772	0.136039
							5.8817	5.9162	5.8971	5.9147	5.9268									0.7147	0.7492	0.7301	0.7477	0.7598	0.101987	0.105172
							5.633	5.6609	5.6525	5.6656	5.6758									0.466	0.4939	0.4855	0.4986	0.5088	0.146449	0.153076
							5.5262	5.5475	5.5566	5.5619	5.568									0.3592	0.3805	0.3896	0.3949	0.401	0.18347	0.19395
							5.6612	5.6904	5.6984	5.7007	5.7161									0.4942	0.5234	0.5314	0.5337	0.5491	0.175567	0.185148
							5.6937	5.7179	5.7193	5.722	5.7374									0.5267	0.5509	0.5523	0.555	0.5704	0.132845	0.138282
							5.7094	5.7283	5.7319	5.7278	5.7338									0.5424	0.5613	0.5649	0.5608	0.5668	0.073338	0.0749754
							5.2348	5.2592	5.2646	5.2619	5.2642									0.0678	0.0922	0.0976	0.0949	0.0972	0.600348	0.722714
							5.7205	5.7512	5.7546	5.7642	5.7792									0.5535	0.5842	0.5876	0.5972	0.6122	0.167995	0.176754
							5.6881	5.7166	5.7229	5.7277	5.7347									0.5211	0.5496	0.5559	0.5607	0.5677	0.142752	0.149044
							5.295	5.3096	5.3133	5.3118	5.3132									0.128	0.1426	0.1463	0.1448	0.1462	0.221575	0.236979
							5.5731	5.5981	5.6059	5.6059	5.6149									0.4061	0.4311	0.4389	0.4389	0.4479	0.163284	0.171551
							5.7377	5.7539	5.7534	5.745	5.7535									0.5707	0.5869	0.5864	0.578	0.5865	0.045515	0.0461422
							5.9432	5.9682	5.9652	5.9798	5.9947									0.7762	0.8012	0.7982	0.8128	0.8277	0.107068	0.110581
							5.8426	5.8712	5.8833	5.8859	5.8981									0.6756	0.7042	0.7163	0.7189	0.7311	0.131582	0.136915
							5.1968	5.2173	5.2203	5.2205	5.2237									0.0298	0.0503	0.0533	0.0535	0.0567	1.07211	1.50447
							5.6507	5.6718	5.6769	5.6798	5.6894									0.4837	0.5048	0.5099	0.5128	0.5224	0.128281	0.133347
							5.8499	5.869	5.8793	5.8692	5.8703									0.6829	0.702	0.7123	0.7022	0.7033	0.0490585	0.0497877
							5.3431	5.3632	5.3659	5.3623	5.3668									0.1761	0.1962	0.1989	0.1953	0.1998	0.210441	0.224304
							5.6558	5.6934	5.7093	5.7197	5.7375									0.4888	0.5264	0.5423	0.5527	0.5705	0.2576	0.278573
							5.6542	5.6829	5.6866	5.6929	5.6983									0.4872	0.5159	0.5196	0.5259	0.5313	0.14442	0.150862
							5.7902	5.8132	5.8189	5.8233	5.8313									0.6232	0.6462	0.6519	0.6563	0.6643	0.106444	0.109917
							5.7573	5.7808	5.792	5.7998	5.8056									0.5903	0.6138	0.625	0.6328	0.6386	0.131079	0.136371
							5.3324	5.3488	5.3424	5.377	5.3375									0.1654	0.1818	0.1754	0.21	0.1705	0.0506142	0.0513906
							5.7562	5.7766	5.7765	5.7781	5.78									0.5892	0.6096	0.6095	0.6111	0.613	0.0659988	0.0673229
							5.6876	5.716	5.7156	5.7276	5.7369									0.5206	0.549	0.5486	0.5606	0.5699	0.150798	0.157831
							5.6575	5.6914	5.6915	5.6895	5.6984									0.4905	0.5244	0.5245	0.5225	0.5314	0.133483	0.138974
							5.7078	5.7285	5.7277	5.732	5.7302									0.5408	0.5615	0.5607	0.565	0.5632	0.0676421	0.0690335
							5.7019	5.7245	5.718	5.7356	5.7369									0.5349	0.5575	0.551	0.5686	0.5699	0.105635	0.109055
							5.586	5.607	5.6071	5.604	5.6113									0.419	0.44	0.4401	0.437	0.4443	0.0977152	0.100636
							5.8164	5.846	5.8485	5.8496	5.8477									0.6494	0.679	0.6815	0.6826	0.6807	0.0784547	0.0803306
							5.8177	5.852	5.847	5.8543	5.8719									0.6507	0.685	0.68	0.6873	0.7049	0.133345	0.138825
							5.8039	5.8388	5.8467	5.8561	5.8644									0.6369	0.6718	0.6797	0.6891	0.6974	0.151244	0.158319
							5.66	5.6736	5.6742	5.6859	5.6901									0.493	0.5066	0.5072	0.5189	0.5231	0.0987725	0.101758
							5.6157	5.6406	5.6398	5.6479	5.6515									0.4487	0.4736	0.4728	0.4809	0.4845	0.127938	0.132977
							5.6877	5.7018	5.695	5.6931	5.6956									0.5207	0.5348	0.528	0.5261	0.5286	0.0250966	0.0252865
							5.2424	5.2657	5.2588	5.2562	5.252									0.0754	0.0987	0.0918	0.0892	0.085	0.19974	0.212202
							5.6167	5.6484	5.6596	5.6709	5.6761									0.4497	0.4814	0.4926	0.5039	0.5091	0.206773	0.220147
							5.4152	5.4375	5.4386	5.4409	5.4419									0.2482	0.2705	0.2716	0.2739	0.2749	0.170288	0.179291
							5.2591	5.2703	5.2714	5.2797	5.2818									0.0921	0.1033	0.1044	0.1127	0.1148	0.367194	0.410785
							5.7544	5.782	5.782	5.7899	5.7902									0.5874	0.615	0.615	0.6229	0.6232	0.0986025	0.101578
							5.8505	5.8731	5.8862	5.8933	5.9016									0.6835	0.7061	0.7192	0.7263	0.7346	0.120166	0.124604
							5.6469	5.6654	5.6652	5.667	5.6664									0.4799	0.4984	0.4982	0.5	0.4994	0.0663827	0.0677224
							5.7882	5.8338	5.8492	5.8551	5.8726									0.6212	0.6668	0.6822	0.6881	0.7056	0.212326	0.226443
							5.7385	5.7837	5.7974	5.7997	5.8123									0.5715	0.6167	0.6304	0.6327	0.6453	0.202418	0.215223
							5.4175	5.4634	5.4806	5.49	5.5006									0.2505	0.2964	0.3136	0.323	0.3336	0.477473	0.552894
							5.7993	5.8324	5.8434	5.8543	5.8535									0.6323	0.6654	0.6764	0.6873	0.6865	0.13707	0.142865
							5.7289	5.7661	5.7831	5.7862	5.7866									0.5619	0.5991	0.6161	0.6192	0.6196	0.162917	0.171146
							5.2569	5.2813	5.2851	5.2878	5.2867									0.0899	0.1143	0.1181	0.1208	0.1197	0.477151	0.552466
							5.615	5.6469	5.6593	5.6657	5.6687									0.448	0.4799	0.4923	0.4987	0.5017	0.188682	0.199777
							5.6864	5.7214	5.7423	5.744	5.7552									0.5194	0.5544	0.5753	0.577	0.5882	0.207321	0.220768
							5.8838	5.9324	5.947	5.9448	5.9483									0.7168	0.7654	0.78	0.7778	0.7813	0.143604	0.149972
							5.7031	5.7446	5.7616	5.7684	5.7852									0.5361	0.5776	0.5946	0.6014	0.6182	0.237486	0.255238
							5.8634	5.8895	5.9182	5.9057	5.9333									0.6964	0.7225	0.7512	0.7387	0.7663	0.159416	0.167289
							5.9107	5.9427	5.9624	5.9648	5.9687									0.7437	0.7757	0.7954	0.7978	0.8017	0.125161	0.129981
																				-5.167	-5.167	-5.167	-5.167	-5.167	.	0
							5.783	5.8179	5.824	5.8237	5.837									0.616	0.6509	0.657	0.6567	0.67	0.140051	0.146104
							5.0822	5.1058	5.1164	5.1157	5.1212									-0.0848	-0.0612	-0.0506	-0.0513	-0.0458	.	-0.766509
							5.3654	5.3938	5.4038	5.3956	5.3973									0.1984	0.2268	0.2368	0.2286	0.2303	0.248496	0.267977
							5.9042	5.924	5.944	5.9325	5.9265									0.7372	0.757	0.777	0.7655	0.7595	0.0496685	0.050416
							5.6346	5.6624	5.6738	5.67	5.6684									0.4676	0.4954	0.5068	0.503	0.5014	0.116318	0.120473
							5.2909	5.3299	5.3483	5.3585	5.3393									0.1239	0.1629	0.1813	0.1915	0.1723	0.549604	0.651063
							5.808	5.8468	5.8647	5.868	5.8684									0.641	0.6798	0.6977	0.701	0.7014	0.150081	0.157046
							5.2943	5.3169	5.3312	5.3377	5.3357									0.1273	0.1499	0.1642	0.1707	0.1687	0.469292	0.542027
							5.7807	5.8153	5.8232	5.8278	5.8206									0.6137	0.6483	0.6562	0.6608	0.6536	0.104982	0.108359
							5.2766	5.3013	5.2997	5.2992	5.2841									0.1096	0.1343	0.1327	0.1322	0.1171	0.110318	0.114051
							5.7181	5.744	5.7546	5.7564	5.7676									0.5511	0.577	0.5876	0.5894	0.6006	0.143355	0.149701
							5.8713	5.9016	5.9102	5.918	5.9109									0.7043	0.7346	0.7432	0.751	0.7439	0.0911704	0.0937101
							5.7491	5.7892	5.8053	5.8022	5.7979									0.5821	0.6222	0.6383	0.6352	0.6309	0.134175	0.139724
							5.9113	5.9293	5.9481	5.9368	5.9234									0.7443	0.7623	0.7811	0.7698	0.7564	0.0268769	0.0270948
							5.8292	5.8608	5.8743	5.8797	5.8914									0.6622	0.6938	0.7073	0.7127	0.7244	0.149627	0.156549
							5.2442	5.2651	5.2819	5.283	5.2909									0.0772	0.0981	0.1149	0.116	0.1239	0.788459	1.0082
							5.1991	5.227	5.2543	5.256	5.2631									0.0321	0.06	0.0873	0.089	0.0961	1.82756	3.32295
							5.6575	5.6872	5.6942	5.6942	5.6976									0.4905	0.5202	0.5272	0.5272	0.5306	0.130972	0.136256
							5.7554	5.7784	5.7909	5.8053	5.8145									0.5884	0.6114	0.6239	0.6383	0.6475	0.15952	0.167403
							5.2035	5.226	5.2303	5.2225	5.2247									0.0365	0.059	0.0633	0.0555	0.0577	0.763242	0.968037
							5.9444	5.981	6.0062	5.9976	6.0051									0.7774	0.814	0.8392	0.8306	0.8381	0.125304	0.130135
							5.6829	5.7121	5.729	5.7318	5.7323									0.5159	0.5451	0.562	0.5648	0.5653	0.152406	0.159592
							5.2931	5.3113	5.3257	5.3188	5.3167									0.1261	0.1443	0.1587	0.1518	0.1497	0.28593	0.311922
							5.7226	5.7556	5.7761	5.7872	5.8084									0.5556	0.5886	0.6091	0.6202	0.6414	0.239341	0.257379
							5.9532	6.0112	6.0424	6.0635	6.0841									0.7862	0.8442	0.8754	0.8965	0.9171	0.256676	0.277495
							6.0029	6.0403	6.0562	6.0645	6.0827									0.8359	0.8733	0.8892	0.8975	0.9157	0.151966	0.15911
							5.2508	5.2716	5.2797	5.2784	5.2774									0.0838	0.1046	0.1127	0.1114	0.1104	0.459462	0.529037
							5.612	5.6443	5.6509	5.6576	5.6633									0.445	0.4773	0.4839	0.4906	0.4963	0.181844	0.192135
							5.8078	5.8509	5.8661	5.8677	5.8694									0.6408	0.6839	0.6991	0.7007	0.7024	0.152976	0.160216
							5.9036	5.9488	5.9627	5.9714	5.9789									0.7366	0.7818	0.7957	0.8044	0.8119	0.16222	0.170377
							5.8594	5.898	5.9012	5.8994	5.8959									0.6924	0.731	0.7342	0.7324	0.7289	0.0856212	0.0878587
							5.8686	5.9174	5.9367	5.9447	5.9579									0.7016	0.7504	0.7697	0.7777	0.7909	0.19968	0.212134
							5.9729	6.0086	6.0356	6.0524	6.0726									0.8059	0.8416	0.8686	0.8854	0.9056	0.194397	0.206188
							5.9136	5.9354	5.9519	5.9546	5.9663									0.7466	0.7684	0.7849	0.7876	0.7993	0.113678	0.117644
							5.9025	5.9343	5.952	5.961	5.9621									0.7355	0.7673	0.785	0.794	0.7951	0.129862	0.135056
							5.7083	5.7375	5.7482	5.7486	5.7582									0.5413	0.5705	0.5812	0.5816	0.5912	0.146968	0.153642
							5.7527	5.7727	5.7857	5.7804	5.7857									0.5857	0.6057	0.6187	0.6134	0.6187	0.0913546	0.0939047
							5.4979	5.5323	5.5406	5.5432	5.5541									0.3309	0.3653	0.3736	0.3762	0.3871	0.261445	0.283066
							5.3765	5.402	5.4016	5.3858	5.3897									0.2095	0.235	0.2346	0.2188	0.2227	0.101836	0.105012
							5.8539	5.875	5.8848	5.8815	5.8772									0.6869	0.708	0.7178	0.7145	0.7102	0.0555965	0.0565342
							5.3419	5.3643	5.3684	5.3502	5.3566									0.1749	0.1973	0.2014	0.1832	0.1896	0.134504	0.14008
							5.6451	5.6788	5.6897	5.6964	5.7058									0.4781	0.5118	0.5227	0.5294	0.5388	0.199208	0.211601
							5.8623	5.8967	5.9055	5.9201	5.9203									0.6953	0.7297	0.7385	0.7531	0.7533	0.133534	0.139029
							5.7579	5.7958	5.8049	5.8146	5.8105									0.5909	0.6288	0.6379	0.6476	0.6435	0.142125	0.148361
							5.7674	5.7925	5.8047	5.8116	5.815									0.6004	0.6255	0.6377	0.6446	0.648	0.127158	0.132134
							5.751	5.7745	5.7777	5.7894	5.7745									0.584	0.6075	0.6107	0.6224	0.6075	0.065752	0.0670662
							5.7222	5.7505	5.7423	5.7429	5.735									0.5552	0.5835	0.5753	0.5759	0.568	0.0379883	0.0384246
							5.8541	5.8912	5.9105	5.9114	5.9066									0.6871	0.7242	0.7435	0.7444	0.7396	0.122716	0.127347
							5.7209	5.7505	5.7653	5.7577	5.7667									0.5539	0.5835	0.5983	0.5907	0.5997	0.132409	0.137811
							5.7687	5.7958	5.8109	5.8132	5.8131									0.6017	0.6288	0.6439	0.6462	0.6461	0.118659	0.122985
							5.9229	5.9537	5.9592	5.9678	5.9787									0.7559	0.7867	0.7922	0.8008	0.8117	0.118703	0.123032
							5.345	5.3751	5.3815	5.385	5.3775									0.178	0.2081	0.2145	0.218	0.2105	0.279504	0.304307
							5.3471	5.3699	5.388	5.3799	5.3872									0.1801	0.2029	0.221	0.2129	0.2202	0.33504	0.37109
							5.2023	5.2166	5.2207	5.2146	5.207									0.0353	0.0496	0.0537	0.0476	0.04	0.208327	0.221907
							5.6284	5.6521	5.6599	5.659	5.6577									0.4614	0.4851	0.4929	0.492	0.4907	0.102613	0.105837
							5.8353	5.8667	5.8738	5.8776	5.8856									0.6683	0.6997	0.7068	0.7106	0.7186	0.120946	0.125443
							5.667	5.6901	5.6895	5.6765	5.6752									0.5	0.5231	0.5225	0.5095	0.5082	0.0271116	0.0273333
							5.7519	5.7741	5.7872	5.7924	5.7845									0.5849	0.6071	0.6202	0.6254	0.6175	0.090397	0.0928934
							5.9334	5.964	5.9695	5.971	5.9811									0.7664	0.797	0.8025	0.804	0.8141	0.100632	0.103732
							5.9301	5.9846	6.0097	6.0216	6.0514									0.7631	0.8176	0.8427	0.8546	0.8844	0.245867	0.264928
							5.8894	5.9438	5.9666	5.9821	6.0073									0.7224	0.7768	0.7996	0.8151	0.8403	0.251967	0.27201
							5.2956	5.3263	5.3306	5.3318	5.3408									0.1286	0.1593	0.1636	0.1648	0.1738	0.501997	0.585796
							5.7003	5.7288	5.7401	5.7419	5.7415									0.5333	0.5618	0.5731	0.5749	0.5745	0.124027	0.128758
							5.7093	5.7398	5.7466	5.7475	5.7618									0.5423	0.5728	0.5796	0.5805	0.5948	0.15401	0.16135
							5.7622	5.7999	5.8074	5.8213	5.8177									0.5952	0.6329	0.6404	0.6543	0.6507	0.148585	0.15541
							5.1464	5.1728	5.1766	5.1704	5.166									-0.0206	0.0058	0.0096	0.0034	-0.001	.	.
							5.8322	5.8585	5.8652	5.8601	5.8634									0.6652	0.6915	0.6982	0.6931	0.6964	0.0763941	0.078172
							5.6912	5.732	5.7497	5.7568	5.7572									0.5242	0.565	0.5827	0.5898	0.5902	0.197647	0.209844
							5.8271	5.8585	5.8751	5.9115	5.9322									0.6601	0.6915	0.7081	0.7445	0.7652	0.246243	0.265364
							5.6486	5.6761	5.7003	5.7202	5.7338									0.4816	0.5091	0.5333	0.5532	0.5668	0.271488	0.29485
							5.2797	5.3109	5.3203	5.332	5.3404									0.1127	0.1439	0.1533	0.165	0.1734	0.718119	0.897663
							5.1902	5.2155	5.2261	5.2301	5.2319									0.0232	0.0485	0.0591	0.0631	0.0649	1.71449	2.99569
							5.2744	5.2936	5.2991	5.301	5.3024									0.1074	0.1266	0.1321	0.134	0.1354	0.386122	0.434513
							5.0368	5.0565	5.055	5.0594	5.0576									-0.1302	-0.1105	-0.112	-0.1076	-0.1094	.	.
							5.8016	5.8376	5.8487	5.844	5.8498									0.6346	0.6706	0.6817	0.677	0.6828	0.122012	0.126589
							5.9439	5.9781	6.0027	6.0055	6.0093									0.7769	0.8111	0.8357	0.8385	0.8423	0.134708	0.140301
							5.995	6.0196	6.0324	6.0394	6.0471									0.828	0.8526	0.8654	0.8724	0.8801	0.101704	0.104871
							5.9321	5.9663	5.9852	5.9901	6.0016									0.7651	0.7993	0.8182	0.8231	0.8346	0.14491	0.151396
							5.7315	5.7627	5.7704	5.7818	5.7885									0.5645	0.5957	0.6034	0.6148	0.6215	0.160326	0.168291
							5.9084	5.9355	5.9473	5.9465	5.9531									0.7414	0.7685	0.7803	0.7795	0.7861	0.0975729	0.100486
							5.7865	5.8249	5.8314	5.8409	5.8437									0.6195	0.6579	0.6644	0.6739	0.6767	0.147192	0.153888
							5.8542	5.8864	5.8963	5.8896	5.9061									0.6872	0.7194	0.7293	0.7226	0.7391	0.121346	0.125873
							5.6095	5.649	5.6667	5.6693	5.6776									0.4425	0.482	0.4997	0.5023	0.5106	0.238577	0.256497
							5.8764	5.9031	5.9117	5.9195	5.9235									0.7094	0.7361	0.7447	0.7525	0.7565	0.107138	0.110657
							5.8055	5.8245	5.8443	5.8267	5.8336									0.6385	0.6575	0.6773	0.6597	0.6666	0.0717808	0.073349
							5.3234	5.3423	5.3471	5.3334	5.3283									0.1564	0.1753	0.1801	0.1664	0.1613	0.0514153	0.0522165
							5.9501	5.9978	6.013	6.0141	6.0223									0.7831	0.8308	0.846	0.8471	0.8553	0.146986	0.153663
							5.2169	5.2408	5.2464	5.247	5.2464									0.0499	0.0738	0.0794	0.08	0.0794	0.774129	0.985304
							6.0145	6.0438	6.0628	6.0598	6.065									0.8475	0.8768	0.8958	0.8928	0.898	0.0964654	0.0993117
							5.8411	5.859	5.8734	5.8782	5.8744									0.6741	0.692	0.7064	0.7112	0.7074	0.080363	0.082332
							5.8385	5.8649	5.8721	5.8607	5.8631									0.6715	0.6979	0.7051	0.6937	0.6961	0.0599655	0.0610573
							5.817	5.8387	5.8456	5.8423	5.8415									0.65	0.6717	0.6786	0.6753	0.6745	0.0616655	0.0628205
							5.8607	5.879	5.8904	5.8843	5.8907									0.6937	0.712	0.7234	0.7173	0.7237	0.0705623	0.0720773
							5.9464	5.983	5.9919	5.9856	5.9987									0.7794	0.816	0.8249	0.8186	0.8317	0.108246	0.111838
							5.8379	5.859	5.8597	5.8471	5.8359									0.6709	0.692	0.6927	0.6801	0.6689	.	.
